# Supplementary material for: (15-Crown-5-κ5 O)[S-(E)-1,2-dichloro­vinyl thio­sulfato-κO]sodium
Source: Acta Crystallogr Sect E Struct Rep Online. 2011 Jun 18;67(Pt 7):m934. doi: 10.1107/S1600536811022252 (PMC3151796; doi:10.1107/S1600536811022252)
Supplement: Supplementary file 1 [file e-67-0m934-sup1.cif]

##############################################################################
#                                                                            #
# This CIF contains the data in a paper accepted for publication in          #
# Acta Crystallographica Section E. It conforms to the requirements of       #
# Notes for Authors for Acta Crystallographica Section E, and has been       #
# peer reviewed under the auspices of the IUCr Commission on Journals.       #
#                                                                            #
# Full details of the Crystallographic Information File format               #
# are given in the paper "The Crystallographic Information File (CIF):       #
# a New Standard Archive File for Crystallography" by S. R. Hall, F. H.      #
# Allen and I. D. Brown [Acta Cryst. (1991), A47, 655-685].                  #
#                                                                            #
# The current version of the core CIF dictionary is obtainable from          #
# ftp://ftp.iucr.org/pub/cif_core.dic.                                       #
#                                                                            #
# Software is freely available for graphical display of the structure(s)     #
# in this CIF. For information consult the CIF software page                 #
# http://www.iucr.org/resources/cif/software.                                #
#                                                                            #
# This file may be used for bona fide research purposes within the           #
# scientific community so long as proper attribution is given to the journal # 
# article from which it was obtained.                                        #
#                                                                            #
##############################################################################
data_I
_audit_creation_method     SHELXL-97
_chemical_name_systematic
;
[<i>S</i>-(<i>E</i>)-1,2-dichlorovinyl thiosulfato-
\k<i>O</i>](1,4,7,10,13-pentaoxacyclopentadecane)sodium
;
_chemical_name_common
;
(15-Crown-5)[<i>S</i>-(<i>E</i>)-1,2-dichlorovinyl thiosulfato-
\k<i>O</i>]sodium
;
_chemical_formula_moiety     'C12 H21 Cl2 Na O8 S2'
_chemical_formula_sum     'C12 H21 Cl2 Na O8 S2'
_chemical_formula_iupac     '[Na (C2 H Cl2 O3 S2) (C10 H20 O5)]'
_chemical_formula_weight     451.30
_chemical_melting_point     ?
_symmetry_cell_setting     triclinic
_symmetry_space_group_name_H-M     'P -1'
_symmetry_space_group_name_Hall     '-P 1'
loop_
    _symmetry_equiv_pos_as_xyz
    'x, y, z'
    '-x, -y, -z'
_cell_length_a     8.4455(18)
_cell_length_b     15.787(4)
_cell_length_c     16.778(4)
_cell_angle_alpha     110.854(19)
_cell_angle_beta     99.53(2)
_cell_angle_gamma     100.76(2)
_cell_volume     1987.0(9)
_cell_formula_units_Z     4
_cell_measurement_reflns_used     38
_cell_measurement_theta_min     7.15
_cell_measurement_theta_max     12.53
_cell_measurement_temperature     295(2)
_cell_special_details     ?
_exptl_crystal_description     prism
_exptl_crystal_colour     colorless
_exptl_crystal_size_max     0.50
_exptl_crystal_size_mid     0.40
_exptl_crystal_size_min     0.30
_exptl_crystal_density_diffrn     1.509
_exptl_crystal_density_meas     ?
_exptl_crystal_density_method     'not measured'
_exptl_crystal_F_000     936
_exptl_absorpt_coefficient_mu     0.593
_exptl_absorpt_correction_type     empirical
_exptl_absorpt_process_details     '(North <i>et al.</i>, 1968)'
_exptl_absorpt_correction_T_min     0.4649
_exptl_absorpt_correction_T_max     0.5057
_exptl_special_details
;
;
_diffrn_ambient_temperature     295(2)
_diffrn_radiation_type     MoK\a
_diffrn_radiation_wavelength     0.71073
_diffrn_radiation_source     'fine-focus sealed tube'
_diffrn_radiation_monochromator     graphite
_diffrn_measurement_device_type     'Bruker P4 four-circle'
_diffrn_measurement_method     \w
_diffrn_detector_area_resol_mean     ?
_diffrn_reflns_number     8439
_diffrn_reflns_av_R_equivalents     0.0273
_diffrn_reflns_av_sigmaI/netI     0.0416
_diffrn_reflns_theta_min     2.32
_diffrn_reflns_theta_max     25.05
_diffrn_reflns_theta_full     25.05
_diffrn_measured_fraction_theta_max     0.984
_diffrn_measured_fraction_theta_full     0.984
_diffrn_reflns_limit_h_min     -10
_diffrn_reflns_limit_h_max     1
_diffrn_reflns_limit_k_min     -17
_diffrn_reflns_limit_k_max     17
_diffrn_reflns_limit_l_min     -19
_diffrn_reflns_limit_l_max     19
_diffrn_standards_number     3
_diffrn_standards_interval_count     97
_diffrn_standards_interval_time     ?
_diffrn_standards_decay_%     0
_refine_special_details
;
Refinement of <i>F</i>^2^ against ALL reflections. The weighted <i>R</i>-factor
<i>wR</i> and goodness of fit <i>S</i> are based on <i>F</i>^2^, conventional
<i>R</i>-factors <i>R</i> are based on <i>F</i>, with <i>F</i> set to zero for
negative <i>F</i>^2^. The threshold expression of <i>F</i>^2^ >
\s(<i>F</i>^2^) is used only for calculating <i>R</i>-factors(gt) <i>etc</i>.
and is not relevant to the choice of reflections for refinement.
<i>R</i>-factors based on <i>F</i>^2^ are statistically about twice as large
as those based on <i>F</i>, and <i>R</i>- factors based on ALL data will be
even larger.
;
_reflns_number_total     6904
_reflns_number_gt     5027
_reflns_threshold_expression     I>2\s(I)
_refine_ls_structure_factor_coef     Fsqd
_refine_ls_matrix_type     full
_refine_ls_R_factor_all     0.0810
_refine_ls_R_factor_gt     0.0590
_refine_ls_wR_factor_gt     0.1104
_refine_ls_wR_factor_ref     0.1195
_refine_ls_goodness_of_fit_ref     1.070
_refine_ls_restrained_S_all     1.099
_refine_ls_number_reflns     6904
_refine_ls_number_parameters     587
_refine_ls_number_restraints     52
_refine_ls_hydrogen_treatment     constr
_refine_ls_weighting_scheme     calc
_refine_ls_weighting_details
           'calc w=1/[\s^2^(Fo^2^)+(0.0010P)^2^+2.50P] where P=(Fo^2^+2Fc^2^)/3'
_atom_sites_solution_hydrogens     geom
_atom_sites_solution_primary     direct
_atom_sites_solution_secondary     difmap
_refine_ls_shift/su_max     0.000
_refine_ls_shift/su_mean     0.000
_refine_diff_density_max     0.619
_refine_diff_density_min     -0.464
_refine_ls_extinction_method     none
_refine_ls_extinction_coef     ?
loop_
    _atom_type_symbol
    _atom_type_description
    _atom_type_scat_dispersion_real
    _atom_type_scat_dispersion_imag
    _atom_type_scat_source
    'C' 'C' 0.0033 0.0016
                         'International Tables Vol C Tables 4.2.6.8 and 6.1.1.4'
    'H' 'H' 0.0000 0.0000
                         'International Tables Vol C Tables 4.2.6.8 and 6.1.1.4'
    'O' 'O' 0.0106 0.0060
                         'International Tables Vol C Tables 4.2.6.8 and 6.1.1.4'
    'Na' 'Na' 0.0362 0.0249
                         'International Tables Vol C Tables 4.2.6.8 and 6.1.1.4'
    'S' 'S' 0.1246 0.1234
                         'International Tables Vol C Tables 4.2.6.8 and 6.1.1.4'
    'Cl' 'Cl' 0.1484 0.1585
                         'International Tables Vol C Tables 4.2.6.8 and 6.1.1.4'
_computing_data_collection     'XSCANS (Bruker, 1997)'
_computing_cell_refinement     'XSCANS (Bruker, 1997)'
_computing_data_reduction     'XSCANS (Bruker, 1997)'
_computing_structure_solution     'SHELXS97 (Sheldrick, 2008)'
_computing_structure_refinement     'SHELXL97 (Sheldrick, 2008)'
_computing_molecular_graphics     'SHELXTL (Sheldrick, 2008)'
_computing_publication_material     'SHELXTL (Sheldrick, 2008)'
loop_
    _atom_site_type_symbol
    _atom_site_label
    _atom_site_fract_x
    _atom_site_fract_y
    _atom_site_fract_z
    _atom_site_U_iso_or_equiv
    _atom_site_adp_type
    _atom_site_calc_flag
    _atom_site_refinement_flags
    _atom_site_occupancy
    _atom_site_symmetry_multiplicity
    _atom_site_disorder_assembly
    _atom_site_disorder_group
    Na Na1 0.14966(18) 0.28710(10) 0.45817(10) 0.0609(4) Uani d . 1 1 . .
    Na Na2 0.5805(2) 0.29126(11) 0.97277(11) 0.0736(4) Uani d D 1 1 . .
    S S1 -0.10492(14) 0.25340(8) 0.18327(7) 0.0712(3) Uani d . 1 1 . .
    S S2 0.09233(13) 0.34225(7) 0.29733(7) 0.0640(3) Uani d . 1 1 . .
    S S3 0.33363(13) 0.23429(8) 0.67908(7) 0.0670(3) Uani d . 1 1 A .
    S S4 0.23814(13) 0.21257(8) 0.78255(7) 0.0672(3) Uani d . 1 1 . .
    Cl Cl1 0.0369(2) 0.06689(10) 0.14297(12) 0.1146(5) Uani d . 1 1 . .
    Cl Cl2 -0.33675(17) 0.16304(11) 0.26409(9) 0.1013(4) Uani d . 1 1 . .
    Cl Cl3 0.69742(18) 0.36967(9) 0.78535(11) 0.1159(5) Uani d . 1 1 . .
    Cl Cl4 0.5072(2) 0.07699(10) 0.63686(15) 0.1431(7) Uani d . 1 1 A .
    O O1 0.0689(4) 0.1173(2) 0.4015(2) 0.0860(9) Uani d . 1 1 . .
    O O2 -0.0849(4) 0.2292(2) 0.5087(2) 0.0854(9) Uani d . 1 1 . .
    O O3 0.1483(3) 0.3996(2) 0.6056(2) 0.0766(8) Uani d . 1 1 . .
    O O4 0.4074(3) 0.41335(19) 0.53040(18) 0.0685(7) Uani d . 1 1 . .
    O O5 0.3958(4) 0.2259(2) 0.4629(2) 0.0786(8) Uani d . 1 1 . .
    O O11 0.1432(4) 0.4189(2) 0.2724(2) 0.0852(9) Uani d . 1 1 . .
    O O12 0.2101(4) 0.2893(2) 0.3038(2) 0.0847(9) Uani d . 1 1 . .
    O O13 0.0179(4) 0.3630(2) 0.37160(19) 0.0840(9) Uani d . 1 1 . .
    O O14 0.2177(6) 0.1163(3) 0.7663(3) 0.1230(14) Uani d . 1 1 A .
    O O15 0.3597(4) 0.2733(3) 0.8616(2) 0.0997(11) Uani d . 1 1 A .
    O O16 0.0893(4) 0.2409(3) 0.7701(2) 0.1097(13) Uani d . 1 1 A .
    C C1 -0.0696(8) 0.0775(4) 0.4247(4) 0.123(2) Uani d D 1 1 . .
    H H1A -0.0516 0.0220 0.4332 0.147 Uiso calc R 1 1 . .
    H H1B -0.1663 0.0569 0.3756 0.147 Uiso calc R 1 1 . .
    C C2 -0.1070(8) 0.1365(4) 0.5015(5) 0.126(2) Uani d D 1 1 . .
    H H2A -0.2216 0.1112 0.5003 0.151 Uiso calc R 1 1 . .
    H H2B -0.0360 0.1363 0.5531 0.151 Uiso calc R 1 1 . .
    C C3 -0.0934(6) 0.2894(4) 0.5921(3) 0.0826(14) Uani d . 1 1 . .
    H H3A -0.0304 0.2759 0.6379 0.099 Uiso calc R 1 1 . .
    H H3B -0.2082 0.2803 0.5960 0.099 Uiso calc R 1 1 . .
    C C4 -0.0214(5) 0.3892(3) 0.6038(3) 0.0817(13) Uani d . 1 1 . .
    H H4A -0.0780 0.4013 0.5554 0.098 Uiso calc R 1 1 . .
    H H4B -0.0341 0.4331 0.6585 0.098 Uiso calc R 1 1 . .
    C C5 0.2332(6) 0.4879(3) 0.6108(3) 0.0809(13) Uani d . 1 1 . .
    H H5A 0.2289 0.5378 0.6641 0.097 Uiso calc R 1 1 . .
    H H5B 0.1839 0.4991 0.5603 0.097 Uiso calc R 1 1 . .
    C C6 0.4105(5) 0.4838(3) 0.6120(3) 0.0757(12) Uani d . 1 1 . .
    H H6A 0.4787 0.5441 0.6194 0.091 Uiso calc R 1 1 . .
    H H6B 0.4567 0.4683 0.6603 0.091 Uiso calc R 1 1 . .
    C C7 0.5549(5) 0.3840(3) 0.5322(3) 0.0743(12) Uani d . 1 1 . .
    H H7A 0.5894 0.3757 0.5864 0.089 Uiso calc R 1 1 . .
    H H7B 0.6434 0.4310 0.5294 0.089 Uiso calc R 1 1 . .
    C C8 0.5207(5) 0.2915(3) 0.4533(3) 0.0769(12) Uani d . 1 1 . .
    H H8A 0.4837 0.2992 0.3990 0.092 Uiso calc R 1 1 . .
    H H8B 0.6211 0.2701 0.4515 0.092 Uiso calc R 1 1 . .
    C C9 0.3475(7) 0.1367(3) 0.3907(4) 0.0943(16) Uani d . 1 1 . .
    H H9A 0.4395 0.1080 0.3884 0.113 Uiso calc R 1 1 . .
    H H9B 0.3149 0.1438 0.3357 0.113 Uiso calc R 1 1 . .
    C C10 0.2015(7) 0.0758(3) 0.4046(4) 0.0973(16) Uani d . 1 1 . .
    H H10A 0.1694 0.0127 0.3588 0.117 Uiso calc R 1 1 . .
    H H10B 0.2321 0.0718 0.4612 0.117 Uiso calc R 1 1 . .
    O O6 0.4038(7) 0.3119(5) 1.0723(4) 0.0780(16) Uani d PD 0.55 1 A 1
    O O7 0.4955(9) 0.1478(4) 0.9969(5) 0.085(2) Uani d PD 0.55 1 A 1
    O O8 0.7302(8) 0.1748(6) 0.9068(6) 0.094(3) Uani d PD 0.55 1 A 1
    O O9 0.8806(8) 0.3433(5) 1.0235(5) 0.100(2) Uani d PD 0.55 1 A 1
    O O10 0.6642(9) 0.4528(5) 1.0732(5) 0.111(2) Uani d PD 0.55 1 A 1
    C C11 0.3517(17) 0.2311(6) 1.0891(9) 0.092(3) Uani d PD 0.55 1 A 1
    H H11A 0.2451 0.2301 1.1038 0.110 Uiso calc PR 0.55 1 A 1
    H H11B 0.4315 0.2349 1.1398 0.110 Uiso calc PR 0.55 1 A 1
    C C12 0.3349(14) 0.1412(9) 1.0124(9) 0.083(4) Uani d PD 0.55 1 A 1
    H H12A 0.2998 0.0873 1.0265 0.099 Uiso calc PR 0.55 1 A 1
    H H12B 0.2542 0.1351 0.9609 0.099 Uiso calc PR 0.55 1 A 1
    C C13 0.5037(15) 0.0754(7) 0.9207(8) 0.102(4) Uani d PD 0.55 1 A 1
    H H13A 0.4324 0.0765 0.8696 0.123 Uiso calc PR 0.55 1 A 1
    H H13B 0.4623 0.0153 0.9237 0.123 Uiso calc PR 0.55 1 A 1
    C C14 0.6777(19) 0.0846(9) 0.9097(12) 0.096(6) Uani d PD 0.55 1 A 1
    H H14A 0.7502 0.0807 0.9588 0.116 Uiso calc PR 0.55 1 A 1
    H H14B 0.6798 0.0351 0.8556 0.116 Uiso calc PR 0.55 1 A 1
    C C15 0.9060(10) 0.1998(9) 0.9349(11) 0.090(4) Uani d PD 0.55 1 A 1
    H H15A 0.9522 0.1652 0.8882 0.107 Uiso calc PR 0.55 1 A 1
    H H15B 0.9413 0.1860 0.9859 0.107 Uiso calc PR 0.55 1 A 1
    C C16 0.9630(12) 0.3044(8) 0.9581(8) 0.085(4) Uani d PD 0.55 1 A 1
    H H16A 1.0829 0.3278 0.9809 0.102 Uiso calc PR 0.55 1 A 1
    H H16B 0.9300 0.3187 0.9071 0.102 Uiso calc PR 0.55 1 A 1
    C C17 0.933(2) 0.4411(7) 1.0672(11) 0.108(5) Uani d PD 0.55 1 A 1
    H H17A 0.9393 0.4671 1.0230 0.129 Uiso calc PR 0.55 1 A 1
    H H17B 1.0449 0.4577 1.1036 0.129 Uiso calc PR 0.55 1 A 1
    C C18 0.8304(10) 0.4900(9) 1.1248(8) 0.099(7) Uani d PD 0.55 1 A 1
    H H18A 0.8416 0.4775 1.1778 0.118 Uiso calc PR 0.55 1 A 1
    H H18B 0.8658 0.5575 1.1418 0.118 Uiso calc PR 0.55 1 A 1
    C C19 0.5348(15) 0.4655(10) 1.1164(10) 0.125(5) Uani d PD 0.55 1 A 1
    H H19A 0.4417 0.4680 1.0757 0.150 Uiso calc PR 0.55 1 A 1
    H H19B 0.5737 0.5265 1.1655 0.150 Uiso calc PR 0.55 1 A 1
    C C20 0.470(2) 0.3941(8) 1.1513(8) 0.099(6) Uani d PD 0.55 1 A 1
    H H20A 0.5585 0.3869 1.1911 0.118 Uiso calc PR 0.55 1 A 1
    H H20B 0.3842 0.4106 1.1812 0.118 Uiso calc PR 0.55 1 A 1
    O O6' 0.3803(12) 0.2310(8) 1.0416(6) 0.112(4) Uani d PD 0.45 1 A 2
    O O7' 0.5950(12) 0.1367(6) 0.9737(7) 0.108(3) Uani d PD 0.45 1 A 2
    O O8' 0.8220(11) 0.2517(6) 0.9298(6) 0.098(2) Uani d PD 0.45 1 A 2
    O O9' 0.8282(9) 0.4264(6) 1.0408(6) 0.096(3) Uani d PD 0.45 1 A 2
    O O10' 0.5751(15) 0.4058(6) 1.1183(6) 0.130(4) Uani d PD 0.45 1 A 2
    C C11' 0.382(3) 0.1423(11) 1.0431(11) 0.106(8) Uani d PD 0.45 1 A 2
    H H11C 0.2735 0.1097 1.0441 0.127 Uiso calc PR 0.45 1 A 2
    H H11D 0.4639 0.1491 1.0945 0.127 Uiso calc PR 0.45 1 A 2
    C C12' 0.4276(15) 0.0896(13) 0.9594(11) 0.107(6) Uani d PD 0.45 1 A 2
    H H12C 0.4160 0.0242 0.9501 0.128 Uiso calc PR 0.45 1 A 2
    H H12D 0.3580 0.0924 0.9088 0.128 Uiso calc PR 0.45 1 A 2
    C C13' 0.643(2) 0.0950(14) 0.8934(13) 0.127(11) Uani d PD 0.45 1 A 2
    H H13C 0.5706 0.0979 0.8436 0.153 Uiso calc PR 0.45 1 A 2
    H H13D 0.6438 0.0302 0.8808 0.153 Uiso calc PR 0.45 1 A 2
    C C14' 0.819(2) 0.1582(8) 0.9158(15) 0.111(8) Uani d PD 0.45 1 A 2
    H H14C 0.8849 0.1573 0.9685 0.134 Uiso calc PR 0.45 1 A 2
    H H14D 0.8704 0.1330 0.8681 0.134 Uiso calc PR 0.45 1 A 2
    C C15' 0.964(2) 0.3298(13) 0.9621(12) 0.182(14) Uani d PD 0.45 1 A 2
    H H15C 0.9604 0.3603 0.9211 0.218 Uiso calc PR 0.45 1 A 2
    H H15D 1.0624 0.3067 0.9631 0.218 Uiso calc PR 0.45 1 A 2
    C C16' 0.9809(15) 0.4026(12) 1.0529(12) 0.099(6) Uani d PD 0.45 1 A 2
    H H16C 0.9921 0.3764 1.0971 0.118 Uiso calc PR 0.45 1 A 2
    H H16D 1.0751 0.4565 1.0693 0.118 Uiso calc PR 0.45 1 A 2
    C C17' 0.812(3) 0.4761(18) 1.1276(9) 0.175(16) Uani d PD 0.45 1 A 2
    H H17C 0.9005 0.5344 1.1553 0.210 Uiso calc PR 0.45 1 A 2
    H H17D 0.8299 0.4387 1.1617 0.210 Uiso calc PR 0.45 1 A 2
    C C18' 0.648(2) 0.4992(8) 1.1327(12) 0.125(6) Uani d PD 0.45 1 A 2
    H H18C 0.6494 0.5447 1.1899 0.150 Uiso calc PR 0.45 1 A 2
    H H18D 0.6026 0.5171 1.0860 0.150 Uiso calc PR 0.45 1 A 2
    C C19' 0.4106(17) 0.3922(12) 1.1280(14) 0.095(6) Uani d PD 0.45 1 A 2
    H H19C 0.3372 0.3996 1.0814 0.114 Uiso calc PR 0.45 1 A 2
    H H19D 0.4062 0.4367 1.1845 0.114 Uiso calc PR 0.45 1 A 2
    C C20' 0.362(2) 0.2922(10) 1.1220(9) 0.105(5) Uani d PD 0.45 1 A 2
    H H20C 0.4322 0.2866 1.1708 0.126 Uiso calc PR 0.45 1 A 2
    H H20D 0.2470 0.2759 1.1252 0.126 Uiso calc PR 0.45 1 A 2
    C C21 -0.1712(5) 0.1594(3) 0.2119(3) 0.0723(11) Uani d . 1 1 . .
    C C22 -0.1165(6) 0.0862(3) 0.1972(3) 0.0857(14) Uani d . 1 1 . .
    H H22A -0.1623 0.0414 0.2169 0.103 Uiso calc R 1 1 . .
    C C23 0.5175(6) 0.2014(4) 0.6936(3) 0.0930(15) Uani d D 1 1 . .
    C C24 0.6631(7) 0.2484(4) 0.7327(3) 0.1042(18) Uani d D 1 1 A .
    H H24A 0.7502 0.2201 0.7339 0.125 Uiso calc R 1 1 . .
loop_
    _atom_site_aniso_label
    _atom_site_aniso_U_11
    _atom_site_aniso_U_22
    _atom_site_aniso_U_33
    _atom_site_aniso_U_12
    _atom_site_aniso_U_13
    _atom_site_aniso_U_23
    Na1 0.0573(9) 0.0594(9) 0.0700(10) 0.0169(7) 0.0187(7) 0.0285(8)
    Na2 0.0671(10) 0.0654(10) 0.0815(11) 0.0129(8) 0.0205(9) 0.0231(9)
    S1 0.0762(7) 0.0715(7) 0.0614(6) 0.0100(6) 0.0057(5) 0.0314(5)
    S2 0.0701(6) 0.0523(6) 0.0648(6) 0.0154(5) 0.0086(5) 0.0220(5)
    S3 0.0574(6) 0.0833(7) 0.0655(6) 0.0198(5) 0.0175(5) 0.0343(6)
    S4 0.0627(6) 0.0799(7) 0.0688(7) 0.0219(6) 0.0221(5) 0.0372(6)
    Cl1 0.1166(11) 0.0807(9) 0.1507(14) 0.0348(8) 0.0682(10) 0.0316(9)
    Cl2 0.0950(9) 0.1228(11) 0.0983(10) 0.0292(8) 0.0479(8) 0.0474(9)
    Cl3 0.0907(9) 0.0727(8) 0.1356(13) 0.0064(7) 0.0031(9) 0.0048(8)
    Cl4 0.1041(11) 0.0637(8) 0.223(2) 0.0245(8) 0.0387(12) 0.0141(10)
    O1 0.093(2) 0.0693(19) 0.108(3) 0.0224(18) 0.038(2) 0.0427(18)
    O2 0.082(2) 0.083(2) 0.105(3) 0.0229(17) 0.0408(19) 0.046(2)
    O3 0.0617(18) 0.087(2) 0.087(2) 0.0267(16) 0.0211(15) 0.0370(17)
    O4 0.0539(16) 0.0707(18) 0.0757(19) 0.0153(14) 0.0110(14) 0.0261(15)
    O5 0.078(2) 0.079(2) 0.085(2) 0.0280(17) 0.0244(17) 0.0351(18)
    O11 0.106(2) 0.0587(17) 0.085(2) 0.0095(16) 0.0151(18) 0.0311(16)
    O12 0.0725(19) 0.078(2) 0.095(2) 0.0273(16) 0.0029(17) 0.0288(17)
    O13 0.101(2) 0.088(2) 0.0633(19) 0.0288(18) 0.0237(17) 0.0277(16)
    O14 0.179(4) 0.087(3) 0.129(3) 0.031(3) 0.066(3) 0.063(2)
    O15 0.093(2) 0.133(3) 0.062(2) 0.020(2) 0.0162(18) 0.033(2)
    O16 0.078(2) 0.191(4) 0.107(3) 0.066(2) 0.047(2) 0.087(3)
    C1 0.148(6) 0.080(4) 0.141(6) -0.001(4) 0.071(5) 0.046(4)
    C2 0.142(6) 0.076(4) 0.171(7) 0.006(4) 0.070(5) 0.061(4)
    C3 0.066(3) 0.121(4) 0.088(3) 0.039(3) 0.033(3) 0.060(3)
    C4 0.065(3) 0.096(4) 0.089(3) 0.035(3) 0.027(2) 0.032(3)
    C5 0.081(3) 0.069(3) 0.082(3) 0.023(2) 0.014(3) 0.020(2)
    C6 0.070(3) 0.069(3) 0.072(3) 0.013(2) 0.011(2) 0.016(2)
    C7 0.054(2) 0.088(3) 0.079(3) 0.021(2) 0.012(2) 0.031(3)
    C8 0.056(3) 0.099(4) 0.079(3) 0.030(2) 0.018(2) 0.035(3)
    C9 0.107(4) 0.065(3) 0.116(4) 0.038(3) 0.044(3) 0.027(3)
    C10 0.108(4) 0.073(3) 0.111(4) 0.039(3) 0.028(3) 0.029(3)
    O6 0.089(4) 0.074(4) 0.064(4) 0.023(4) 0.023(3) 0.018(4)
    O7 0.051(4) 0.080(5) 0.119(6) 0.005(4) 0.026(4) 0.041(4)
    O8 0.079(5) 0.094(7) 0.121(6) 0.044(5) 0.042(4) 0.039(5)
    O9 0.089(5) 0.098(5) 0.101(5) 0.013(5) 0.021(4) 0.031(5)
    O10 0.123(7) 0.082(5) 0.108(6) 0.018(5) 0.024(5) 0.023(5)
    C11 0.091(8) 0.094(10) 0.099(11) 0.019(8) 0.038(8) 0.045(8)
    C12 0.076(8) 0.079(8) 0.085(9) -0.002(6) 0.020(7) 0.035(7)
    C13 0.093(9) 0.056(6) 0.135(11) 0.007(6) 0.035(8) 0.016(7)
    C14 0.096(10) 0.092(12) 0.104(10) 0.053(9) 0.033(7) 0.024(8)
    C15 0.086(8) 0.123(13) 0.091(8) 0.058(8) 0.042(7) 0.055(11)
    C16 0.031(5) 0.102(8) 0.105(10) 0.021(6) 0.034(6) 0.015(7)
    C17 0.112(14) 0.066(9) 0.127(12) -0.015(8) 0.003(12) 0.049(8)
    C18 0.068(7) 0.080(9) 0.092(12) -0.031(7) 0.031(7) -0.010(7)
    C19 0.106(10) 0.085(10) 0.145(12) 0.012(8) 0.054(10) -0.003(9)
    C20 0.083(10) 0.119(12) 0.065(8) 0.033(8) 0.020(8) 0.000(7)
    O6' 0.139(8) 0.128(11) 0.073(6) 0.018(7) 0.053(6) 0.041(7)
    O7' 0.088(7) 0.107(8) 0.107(7) -0.005(6) 0.021(6) 0.036(6)
    O8' 0.106(7) 0.076(5) 0.114(7) 0.026(6) 0.038(5) 0.035(5)
    O9' 0.068(6) 0.102(8) 0.110(8) -0.004(5) 0.009(5) 0.052(6)
    O10' 0.160(11) 0.073(6) 0.141(9) 0.032(7) 0.060(8) 0.014(6)
    C11' 0.107(15) 0.108(14) 0.096(14) -0.006(10) 0.003(10) 0.060(12)
    C12' 0.095(13) 0.099(12) 0.104(13) -0.018(11) 0.005(10) 0.046(10)
    C13' 0.16(3) 0.054(10) 0.17(2) 0.015(12) 0.046(17) 0.043(13)
    C14' 0.20(2) 0.062(10) 0.114(16) 0.063(15) 0.09(2) 0.040(11)
    C15' 0.18(2) 0.20(2) 0.083(14) -0.104(17) -0.033(13) 0.067(15)
    C16' 0.067(8) 0.104(14) 0.114(14) -0.022(9) -0.021(8) 0.071(12)
    C17' 0.29(4) 0.19(2) 0.061(14) 0.16(3) 0.011(18) 0.036(15)
    C18' 0.20(2) 0.060(9) 0.096(11) 0.043(12) 0.046(13) -0.001(8)
    C19' 0.073(11) 0.118(14) 0.075(11) 0.031(9) 0.010(8) 0.020(10)
    C20' 0.102(10) 0.120(14) 0.083(10) 0.004(12) 0.033(9) 0.039(11)
    C21 0.072(3) 0.074(3) 0.063(3) 0.011(2) 0.013(2) 0.025(2)
    C22 0.088(3) 0.075(3) 0.087(3) 0.009(3) 0.020(3) 0.031(3)
    C23 0.072(3) 0.130(5) 0.091(4) 0.025(3) 0.028(3) 0.058(3)
    C24 0.086(4) 0.151(5) 0.094(4) 0.029(4) 0.034(3) 0.067(4)
_geom_special_details
;
All e.s.d.'s (except the e.s.d. in the dihedral angle between two l.s. planes)
are estimated using the full covariance matrix. The cell e.s.d.'s are taken
into account individually in the estimation of e.s.d.'s in distances, angles
and torsion angles; correlations between e.s.d.'s in cell parameters are only
used when they are defined by crystal symmetry. An approximate (isotropic)
treatment of cell e.s.d.'s is used for estimating e.s.d.'s involving l.s.
planes.
;
loop_
    _geom_bond_atom_site_label_1
    _geom_bond_atom_site_label_2
    _geom_bond_site_symmetry_2
    _geom_bond_distance
    _geom_bond_publ_flag
    Na1 O1 . 2.417(3) ?
    Na1 O2 . 2.432(3) ?
    Na1 O4 . 2.442(3) ?
    Na1 O13 . 2.447(3) ?
    Na1 O5 . 2.452(3) ?
    Na1 O3 . 2.482(3) ?
    Na1 O12 . 2.732(4) ?
    Na1 S2 . 3.110(2) ?
    Na2 O15 . 2.305(4) ?
    Na2 O8' . 2.389(7) ?
    Na2 O10 . 2.390(7) ?
    Na2 O6 . 2.396(6) ?
    Na2 O9 . 2.415(7) ?
    Na2 O6' . 2.434(8) ?
    Na2 O7 . 2.439(6) ?
    Na2 O9' . 2.457(7) ?
    Na2 O8 . 2.466(6) ?
    Na2 O7' . 2.471(8) ?
    Na2 O10' . 2.482(8) ?
    Na2 C19 . 3.084(13) ?
    S1 C21 . 1.742(5) ?
    S1 S2 . 2.1367(17) ?
    S2 O12 . 1.428(3) ?
    S2 O11 . 1.432(3) ?
    S2 O13 . 1.449(3) ?
    S3 C23 . 1.734(5) ?
    S3 S4 . 2.1368(16) ?
    S4 O14 . 1.416(4) ?
    S4 O15 . 1.417(3) ?
    S4 O16 . 1.419(3) ?
    Cl1 C22 . 1.715(5) ?
    Cl2 C21 . 1.768(5) ?
    Cl3 C24 . 1.742(6) ?
    Cl4 C23 . 1.830(6) ?
    O1 C10 . 1.401(5) ?
    O1 C1 . 1.402(6) ?
    O2 C2 . 1.398(6) ?
    O2 C3 . 1.407(5) ?
    O3 C4 . 1.406(5) ?
    O3 C5 . 1.409(5) ?
    O4 C7 . 1.408(5) ?
    O4 C6 . 1.416(5) ?
    O5 C8 . 1.407(5) ?
    O5 C9 . 1.422(5) ?
    C1 C2 . 1.420(6) ?
    C1 H1A . 0.9700 ?
    C1 H1B . 0.9700 ?
    C2 H2A . 0.9700 ?
    C2 H2B . 0.9700 ?
    C3 C4 . 1.509(6) ?
    C3 H3A . 0.9700 ?
    C3 H3B . 0.9700 ?
    C4 H4A . 0.9700 ?
    C4 H4B . 0.9700 ?
    C5 C6 . 1.509(6) ?
    C5 H5A . 0.9700 ?
    C5 H5B . 0.9700 ?
    C6 H6A . 0.9700 ?
    C6 H6B . 0.9700 ?
    C7 C8 . 1.520(6) ?
    C7 H7A . 0.9700 ?
    C7 H7B . 0.9700 ?
    C8 H8A . 0.9700 ?
    C8 H8B . 0.9700 ?
    C9 C10 . 1.520(7) ?
    C9 H9A . 0.9700 ?
    C9 H9B . 0.9700 ?
    C10 H10A . 0.9700 ?
    C10 H10B . 0.9700 ?
    O6 C11 . 1.411(8) ?
    O6 C20 . 1.419(9) ?
    O7 C13 . 1.402(8) ?
    O7 C12 . 1.414(9) ?
    O8 C15 . 1.414(9) ?
    O8 C14 . 1.431(10) ?
    O9 C17 . 1.396(9) ?
    O9 C16 . 1.413(8) ?
    O10 C18 . 1.412(8) ?
    O10 C19 . 1.415(9) ?
    C11 C12 . 1.503(9) ?
    C11 H11A . 0.9700 ?
    C11 H11B . 0.9700 ?
    C12 H12A . 0.9700 ?
    C12 H12B . 0.9700 ?
    C13 C14 . 1.498(10) ?
    C13 H13A . 0.9700 ?
    C13 H13B . 0.9700 ?
    C14 H14A . 0.9700 ?
    C14 H14B . 0.9700 ?
    C15 C16 . 1.515(9) ?
    C15 H15A . 0.9700 ?
    C15 H15B . 0.9700 ?
    C16 H16A . 0.9700 ?
    C16 H16B . 0.9700 ?
    C17 C18 . 1.507(10) ?
    C17 H17A . 0.9700 ?
    C17 H17B . 0.9700 ?
    C18 H18A . 0.9700 ?
    C18 H18B . 0.9700 ?
    C19 C20 . 1.501(10) ?
    C19 H19A . 0.9700 ?
    C19 H19B . 0.9700 ?
    C20 H20A . 0.9700 ?
    C20 H20B . 0.9700 ?
    O6' C20' . 1.407(9) ?
    O6' C11' . 1.413(10) ?
    O7' C12' . 1.406(9) ?
    O7' C13' . 1.437(10) ?
    O8' C14' . 1.405(9) ?
    O8' C15' . 1.415(10) ?
    O9' C16' . 1.413(10) ?
    O9' C17' . 1.430(10) ?
    O10' C18' . 1.403(9) ?
    O10' C19' . 1.410(10) ?
    C11' C12' . 1.510(10) ?
    C11' H11C . 0.9700 ?
    C11' H11D . 0.9700 ?
    C12' H12C . 0.9700 ?
    C12' H12D . 0.9700 ?
    C13' C14' . 1.529(10) ?
    C13' H13C . 0.9700 ?
    C13' H13D . 0.9700 ?
    C14' H14C . 0.9700 ?
    C14' H14D . 0.9700 ?
    C15' C16' . 1.510(10) ?
    C15' H15C . 0.9700 ?
    C15' H15D . 0.9700 ?
    C16' H16C . 0.9700 ?
    C16' H16D . 0.9700 ?
    C17' C18' . 1.508(10) ?
    C17' H17C . 0.9700 ?
    C17' H17D . 0.9700 ?
    C18' H18C . 0.9700 ?
    C18' H18D . 0.9700 ?
    C19' C20' . 1.518(10) ?
    C19' H19C . 0.9700 ?
    C19' H19D . 0.9700 ?
    C20' H20C . 0.9700 ?
    C20' H20D . 0.9700 ?
    C21 C22 . 1.282(6) ?
    C22 H22A . 0.9300 ?
    C23 C24 . 1.241(6) ?
    C24 H24A . 0.9300 ?
loop_
    _geom_angle_atom_site_label_1
    _geom_angle_atom_site_label_2
    _geom_angle_atom_site_label_3
    _geom_angle_site_symmetry_1
    _geom_angle_site_symmetry_3
    _geom_angle
    _geom_angle_publ_flag
    O1 Na1 O2 . . 68.31(12) ?
    O1 Na1 O4 . . 137.10(12) ?
    O2 Na1 O4 . . 133.84(13) ?
    O1 Na1 O13 . . 118.23(13) ?
    O2 Na1 O13 . . 99.92(12) ?
    O4 Na1 O13 . . 95.82(11) ?
    O1 Na1 O5 . . 69.23(12) ?
    O2 Na1 O5 . . 121.52(12) ?
    O4 Na1 O5 . . 68.16(11) ?
    O13 Na1 O5 . . 135.41(12) ?
    O1 Na1 O3 . . 127.39(12) ?
    O2 Na1 O3 . . 68.27(12) ?
    O4 Na1 O3 . . 66.85(11) ?
    O13 Na1 O3 . . 97.24(11) ?
    O5 Na1 O3 . . 112.06(11) ?
    O1 Na1 O12 . . 93.38(11) ?
    O2 Na1 O12 . . 137.70(12) ?
    O4 Na1 O12 . . 85.79(10) ?
    O13 Na1 O12 . . 54.35(10) ?
    O5 Na1 O12 . . 82.33(10) ?
    O3 Na1 O12 . . 139.14(11) ?
    O1 Na1 S2 . . 107.27(10) ?
    O2 Na1 S2 . . 120.56(10) ?
    O4 Na1 S2 . . 91.16(8) ?
    O13 Na1 S2 . . 27.02(7) ?
    O5 Na1 S2 . . 109.18(9) ?
    O3 Na1 S2 . . 119.74(9) ?
    O12 Na1 S2 . . 27.34(6) ?
    O15 Na2 O8' . . 116.7(2) ?
    O15 Na2 O10 . . 107.5(2) ?
    O8' Na2 O10 . . 107.4(3) ?
    O15 Na2 O6 . . 89.46(18) ?
    O8' Na2 O6 . . 151.6(3) ?
    O10 Na2 O6 . . 72.0(2) ?
    O15 Na2 O9 . . 143.1(2) ?
    O8' Na2 O9 . . 39.7(3) ?
    O10 Na2 O9 . . 70.4(2) ?
    O6 Na2 O9 . . 122.4(2) ?
    O15 Na2 O6' . . 88.3(3) ?
    O8' Na2 O6' . . 134.8(4) ?
    O10 Na2 O6' . . 98.8(3) ?
    O6 Na2 O6' . . 27.7(3) ?
    O9 Na2 O6' . . 128.6(3) ?
    O15 Na2 O7 . . 101.9(2) ?
    O8' Na2 O7 . . 92.7(3) ?
    O10 Na2 O7 . . 130.9(3) ?
    O6 Na2 O7 . . 69.8(2) ?
    O9 Na2 O7 . . 106.3(3) ?
    O6' Na2 O7 . . 43.4(3) ?
    O15 Na2 O9' . . 125.0(2) ?
    O8' Na2 O9' . . 67.9(3) ?
    O10 Na2 O9' . . 39.5(3) ?
    O6 Na2 O9' . . 107.3(3) ?
    O9 Na2 O9' . . 33.6(3) ?
    O6' Na2 O9' . . 129.1(3) ?
    O7 Na2 O9' . . 133.1(3) ?
    O15 Na2 O8 . . 106.7(2) ?
    O8' Na2 O8 . . 28.6(3) ?
    O10 Na2 O8 . . 134.5(3) ?
    O6 Na2 O8 . . 137.0(3) ?
    O9 Na2 O8 . . 64.2(2) ?
    O6' Na2 O8 . . 111.4(4) ?
    O7 Na2 O8 . . 68.0(3) ?
    O9' Na2 O8 . . 95.6(3) ?
    O15 Na2 O7' . . 110.4(2) ?
    O8' Na2 O7' . . 69.3(3) ?
    O10 Na2 O7' . . 138.6(3) ?
    O6 Na2 O7' . . 92.2(3) ?
    O9 Na2 O7' . . 88.4(3) ?
    O6' Na2 O7' . . 66.8(4) ?
    O7 Na2 O7' . . 23.5(3) ?
    O9' Na2 O7' . . 120.5(3) ?
    O8 Na2 O7' . . 45.0(4) ?
    O15 Na2 O10' . . 112.3(3) ?
    O8' Na2 O10' . . 126.2(4) ?
    O10 Na2 O10' . . 34.3(3) ?
    O6 Na2 O10' . . 40.8(3) ?
    O9 Na2 O10' . . 87.0(3) ?
    O6' Na2 O10' . . 65.4(4) ?
    O7 Na2 O10' . . 98.1(3) ?
    O9' Na2 O10' . . 66.5(4) ?
    O8 Na2 O10' . . 140.7(4) ?
    O7' Na2 O10' . . 112.8(4) ?
    O15 Na2 C19 . . 97.5(3) ?
    O8' Na2 C19 . . 132.2(3) ?
    O10 Na2 C19 . . 26.3(2) ?
    O6 Na2 C19 . . 46.6(3) ?
    O9 Na2 C19 . . 93.1(3) ?
    O6' Na2 C19 . . 74.1(3) ?
    O7 Na2 C19 . . 112.8(3) ?
    O9' Na2 C19 . . 65.2(3) ?
    O8 Na2 C19 . . 155.2(4) ?
    O7' Na2 C19 . . 130.3(4) ?
    O10' Na2 C19 . . 18.3(4) ?
    C21 S1 S2 . . 100.39(15) ?
    O12 S2 O11 . . 116.0(2) ?
    O12 S2 O13 . . 111.5(2) ?
    O11 S2 O13 . . 115.70(19) ?
    O12 S2 S1 . . 106.39(14) ?
    O11 S2 S1 . . 99.14(14) ?
    O13 S2 S1 . . 106.32(14) ?
    O12 S2 Na1 . . 61.45(14) ?
    O11 S2 Na1 . . 141.11(14) ?
    O13 S2 Na1 . . 50.06(13) ?
    S1 S2 Na1 . . 119.20(6) ?
    C23 S3 S4 . . 100.79(17) ?
    O14 S4 O15 . . 112.8(3) ?
    O14 S4 O16 . . 116.0(3) ?
    O15 S4 O16 . . 114.3(2) ?
    O14 S4 S3 . . 106.64(17) ?
    O15 S4 S3 . . 105.45(15) ?
    O16 S4 S3 . . 99.79(15) ?
    C10 O1 C1 . . 115.6(4) ?
    C10 O1 Na1 . . 115.0(3) ?
    C1 O1 Na1 . . 115.6(3) ?
    C2 O2 C3 . . 111.5(4) ?
    C2 O2 Na1 . . 114.7(3) ?
    C3 O2 Na1 . . 114.8(3) ?
    C4 O3 C5 . . 114.4(3) ?
    C4 O3 Na1 . . 104.6(3) ?
    C5 O3 Na1 . . 104.4(3) ?
    C7 O4 C6 . . 112.6(3) ?
    C7 O4 Na1 . . 115.3(2) ?
    C6 O4 Na1 . . 116.1(2) ?
    C8 O5 C9 . . 112.7(4) ?
    C8 O5 Na1 . . 105.6(2) ?
    C9 O5 Na1 . . 105.5(3) ?
    S2 O12 Na1 . . 91.22(16) ?
    S2 O13 Na1 . . 102.92(17) ?
    S4 O15 Na2 . . 148.2(2) ?
    O1 C1 C2 . . 116.3(5) ?
    O1 C1 H1A . . 108.2 ?
    C2 C1 H1A . . 108.2 ?
    O1 C1 H1B . . 108.2 ?
    C2 C1 H1B . . 108.2 ?
    H1A C1 H1B . . 107.4 ?
    O2 C2 C1 . . 112.8(5) ?
    O2 C2 H2A . . 109.0 ?
    C1 C2 H2A . . 109.0 ?
    O2 C2 H2B . . 109.0 ?
    C1 C2 H2B . . 109.0 ?
    H2A C2 H2B . . 107.8 ?
    O2 C3 C4 . . 107.9(4) ?
    O2 C3 H3A . . 110.1 ?
    C4 C3 H3A . . 110.1 ?
    O2 C3 H3B . . 110.1 ?
    C4 C3 H3B . . 110.1 ?
    H3A C3 H3B . . 108.4 ?
    O3 C4 C3 . . 106.9(4) ?
    O3 C4 H4A . . 110.3 ?
    C3 C4 H4A . . 110.3 ?
    O3 C4 H4B . . 110.3 ?
    C3 C4 H4B . . 110.3 ?
    H4A C4 H4B . . 108.6 ?
    O3 C5 C6 . . 105.6(4) ?
    O3 C5 H5A . . 110.6 ?
    C6 C5 H5A . . 110.6 ?
    O3 C5 H5B . . 110.6 ?
    C6 C5 H5B . . 110.6 ?
    H5A C5 H5B . . 108.8 ?
    O4 C6 C5 . . 107.2(3) ?
    O4 C6 H6A . . 110.3 ?
    C5 C6 H6A . . 110.3 ?
    O4 C6 H6B . . 110.3 ?
    C5 C6 H6B . . 110.3 ?
    H6A C6 H6B . . 108.5 ?
    O4 C7 C8 . . 108.1(3) ?
    O4 C7 H7A . . 110.1 ?
    C8 C7 H7A . . 110.1 ?
    O4 C7 H7B . . 110.1 ?
    C8 C7 H7B . . 110.1 ?
    H7A C7 H7B . . 108.4 ?
    O5 C8 C7 . . 107.2(4) ?
    O5 C8 H8A . . 110.3 ?
    C7 C8 H8A . . 110.3 ?
    O5 C8 H8B . . 110.3 ?
    C7 C8 H8B . . 110.3 ?
    H8A C8 H8B . . 108.5 ?
    O5 C9 C10 . . 107.5(4) ?
    O5 C9 H9A . . 110.2 ?
    C10 C9 H9A . . 110.2 ?
    O5 C9 H9B . . 110.2 ?
    C10 C9 H9B . . 110.2 ?
    H9A C9 H9B . . 108.5 ?
    O1 C10 C9 . . 107.7(4) ?
    O1 C10 H10A . . 110.2 ?
    C9 C10 H10A . . 110.2 ?
    O1 C10 H10B . . 110.2 ?
    C9 C10 H10B . . 110.2 ?
    H10A C10 H10B . . 108.5 ?
    C11 O6 C20 . . 111.8(10) ?
    C11 O6 Na2 . . 112.6(7) ?
    C20 O6 Na2 . . 114.0(8) ?
    C13 O7 C12 . . 114.7(10) ?
    C13 O7 Na2 . . 104.8(7) ?
    C12 O7 Na2 . . 108.1(7) ?
    C15 O8 C14 . . 104.7(10) ?
    C15 O8 Na2 . . 118.9(7) ?
    C14 O8 Na2 . . 116.4(7) ?
    C17 O9 C16 . . 115.2(9) ?
    C17 O9 Na2 . . 110.1(8) ?
    C16 O9 Na2 . . 113.8(6) ?
    C18 O10 C19 . . 118.2(10) ?
    C18 O10 Na2 . . 117.8(7) ?
    C19 O10 Na2 . . 105.4(7) ?
    O6 C11 C12 . . 113.0(12) ?
    O6 C11 H11A . . 109.0 ?
    C12 C11 H11A . . 109.0 ?
    O6 C11 H11B . . 109.0 ?
    C12 C11 H11B . . 109.0 ?
    H11A C11 H11B . . 107.8 ?
    O7 C12 C11 . . 105.2(10) ?
    O7 C12 H12A . . 110.7 ?
    C11 C12 H12A . . 110.7 ?
    O7 C12 H12B . . 110.7 ?
    C11 C12 H12B . . 110.7 ?
    H12A C12 H12B . . 108.8 ?
    O7 C13 C14 . . 112.1(11) ?
    O7 C13 Na2 . . 49.4(5) ?
    C14 C13 Na2 . . 86.1(8) ?
    O7 C13 H13A . . 109.2 ?
    C14 C13 H13A . . 109.2 ?
    Na2 C13 H13A . . 80.2 ?
    O7 C13 H13B . . 109.2 ?
    C14 C13 H13B . . 109.2 ?
    Na2 C13 H13B . . 158.2 ?
    H13A C13 H13B . . 107.9 ?
    O8 C14 C13 . . 105.8(11) ?
    O8 C14 H14A . . 110.6 ?
    C13 C14 H14A . . 110.6 ?
    O8 C14 H14B . . 110.6 ?
    C13 C14 H14B . . 110.6 ?
    H14A C14 H14B . . 108.7 ?
    O8 C15 C16 . . 106.0(9) ?
    O8 C15 H15A . . 110.5 ?
    C16 C15 H15A . . 110.5 ?
    O8 C15 H15B . . 110.5 ?
    C16 C15 H15B . . 110.5 ?
    H15A C15 H15B . . 108.7 ?
    O9 C16 C15 . . 103.3(10) ?
    O9 C16 H16A . . 111.1 ?
    C15 C16 H16A . . 111.1 ?
    O9 C16 H16B . . 111.1 ?
    C15 C16 H16B . . 111.1 ?
    H16A C16 H16B . . 109.1 ?
    O9 C17 C18 . . 118.6(11) ?
    O9 C17 H17A . . 107.7 ?
    C18 C17 H17A . . 107.7 ?
    O9 C17 H17B . . 107.7 ?
    C18 C17 H17B . . 107.7 ?
    H17A C17 H17B . . 107.1 ?
    O10 C18 C17 . . 105.5(10) ?
    O10 C18 H18A . . 110.6 ?
    C17 C18 H18A . . 110.6 ?
    O10 C18 H18B . . 110.6 ?
    C17 C18 H18B . . 110.6 ?
    H18A C18 H18B . . 108.8 ?
    O10 C19 C20 . . 118.4(14) ?
    O10 C19 Na2 . . 48.4(6) ?
    C20 C19 Na2 . . 82.3(8) ?
    O10 C19 H19A . . 107.7 ?
    C20 C19 H19A . . 107.7 ?
    Na2 C19 H19A . . 91.5 ?
    O10 C19 H19B . . 107.7 ?
    C20 C19 H19B . . 107.7 ?
    Na2 C19 H19B . . 154.3 ?
    H19A C19 H19B . . 107.1 ?
    O6 C20 C19 . . 101.2(10) ?
    O6 C20 H20A . . 111.5 ?
    C19 C20 H20A . . 111.5 ?
    O6 C20 H20B . . 111.5 ?
    C19 C20 H20B . . 111.5 ?
    H20A C20 H20B . . 109.3 ?
    C20' O6' C11' . . 110.7(12) ?
    C20' O6' Na2 . . 118.8(9) ?
    C11' O6' Na2 . . 115.6(10) ?
    C12' O7' C13' . . 107.0(13) ?
    C12' O7' Na2 . . 103.6(10) ?
    C13' O7' Na2 . . 101.2(11) ?
    C14' O8' C15' . . 127.3(16) ?
    C14' O8' Na2 . . 111.8(9) ?
    C15' O8' Na2 . . 113.5(11) ?
    C16' O9' C17' . . 105.4(11) ?
    C16' O9' Na2 . . 114.6(8) ?
    C17' O9' Na2 . . 104.8(12) ?
    C18' O10' C19' . . 112.4(13) ?
    C18' O10' Na2 . . 112.7(9) ?
    C19' O10' Na2 . . 109.8(11) ?
    O6' C11' C12' . . 104.8(14) ?
    O6' C11' H11C . . 110.8 ?
    C12' C11' H11C . . 110.8 ?
    O6' C11' H11D . . 110.8 ?
    C12' C11' H11D . . 110.8 ?
    H11C C11' H11D . . 108.9 ?
    O7' C12' C11' . . 103.9(17) ?
    O7' C12' Na2 . . 50.4(8) ?
    C11' C12' Na2 . . 83.3(11) ?
    O7' C12' H12C . . 111.0 ?
    C11' C12' H12C . . 111.0 ?
    Na2 C12' H12C . . 160.1 ?
    O7' C12' H12D . . 111.0 ?
    C11' C12' H12D . . 111.0 ?
    Na2 C12' H12D . . 76.7 ?
    H12C C12' H12D . . 109.0 ?
    O7' C13' C14' . . 101.0(14) ?
    O7' C13' Na2 . . 51.6(8) ?
    C14' C13' Na2 . . 79.5(10) ?
    O7' C13' H13C . . 111.6 ?
    C14' C13' H13C . . 111.6 ?
    Na2 C13' H13C . . 77.1 ?
    O7' C13' H13D . . 111.6 ?
    C14' C13' H13D . . 111.6 ?
    Na2 C13' H13D . . 162.5 ?
    H13C C13' H13D . . 109.4 ?
    O8' C14' C13' . . 113.1(16) ?
    O8' C14' H14C . . 109.0 ?
    C13' C14' H14C . . 109.0 ?
    O8' C14' H14D . . 109.0 ?
    C13' C14' H14D . . 109.0 ?
    H14C C14' H14D . . 107.8 ?
    O8' C15' C16' . . 115.5(14) ?
    O8' C15' H15C . . 108.4 ?
    C16' C15' H15C . . 108.4 ?
    O8' C15' H15D . . 108.4 ?
    C16' C15' H15D . . 108.4 ?
    H15C C15' H15D . . 107.5 ?
    O9' C16' C15' . . 101.1(15) ?
    O9' C16' H16C . . 111.5 ?
    C15' C16' H16C . . 111.5 ?
    O9' C16' H16D . . 111.5 ?
    C15' C16' H16D . . 111.5 ?
    H16C C16' H16D . . 109.4 ?
    O9' C17' C18' . . 115.5(14) ?
    O9' C17' H17C . . 108.4 ?
    C18' C17' H17C . . 108.4 ?
    O9' C17' H17D . . 108.4 ?
    C18' C17' H17D . . 108.4 ?
    H17C C17' H17D . . 107.5 ?
    O10' C18' C17' . . 89.7(15) ?
    O10' C18' H18C . . 113.7 ?
    C17' C18' H18C . . 113.7 ?
    O10' C18' H18D . . 113.7 ?
    C17' C18' H18D . . 113.7 ?
    H18C C18' H18D . . 110.9 ?
    O10' C19' C20' . . 104.7(13) ?
    O10' C19' H19C . . 110.8 ?
    C20' C19' H19C . . 110.8 ?
    O10' C19' H19D . . 110.8 ?
    C20' C19' H19D . . 110.8 ?
    H19C C19' H19D . . 108.9 ?
    O6' C20' C19' . . 108.7(15) ?
    O6' C20' H20C . . 110.0 ?
    C19' C20' H20C . . 110.0 ?
    O6' C20' H20D . . 110.0 ?
    C19' C20' H20D . . 110.0 ?
    H20C C20' H20D . . 108.3 ?
    C22 C21 S1 . . 127.3(4) ?
    C22 C21 Cl2 . . 116.0(4) ?
    S1 C21 Cl2 . . 116.6(3) ?
    C21 C22 Cl1 . . 123.1(4) ?
    C21 C22 H22A . . 118.4 ?
    Cl1 C22 H22A . . 118.4 ?
    C24 C23 S3 . . 131.6(5) ?
    C24 C23 Cl4 . . 110.9(5) ?
    S3 C23 Cl4 . . 117.3(3) ?
    C23 C24 Cl3 . . 117.1(5) ?
    C23 C24 H24A . . 121.5 ?
    Cl3 C24 H24A . . 121.5 ?
data_global
_journal_date_recd_electronic     2011-05-23
_journal_date_accepted     2011-06-08
_journal_name_full     'Acta Crystallographica, Section E'
_journal_year     2011
_journal_volume     67
_journal_issue      7
_journal_page_first     m934
_journal_page_last     m934
_journal_paper_category     QM
_journal_coeditor_code     ZS2116
_publ_contact_author_name     'Dong-Qing Sun'
_publ_contact_author_address
;
College of Chemistry and Chemical Engineering,
Graduate University of Chinese Academy of Sciences
Beijing 100049,
People's Republic of China
;
_publ_contact_author_email     dqsun19820901@163.com
_publ_contact_author_fax     '0086 01088256092'
_publ_contact_author_phone     '0086 01088256421'
_publ_section_title
;
(15-Crown-5-\k^5^<i>O</i>)[<i>S</i>-(<i>E</i>)-1,2-dichlorovinyl
thiosulfato-\k<i>O</i>]sodium
;
loop_
    _publ_author_name
    _publ_author_footnote
    _publ_author_address
    'Sun, Dong-Qing' .
;
College of Chemistry and Chemical Engineering,
Graduate University of Chinese Academy of Sciences
Beijing 100049,
People's Republic of China
;
    'Yang, Jing-Kui' .
;
College of Chemistry and Chemical Engineering,
Graduate University of Chinese Academy of Sciences
Beijing 100049,
People's Republic of China
;
