# Supplementary material for: (15-Crown-5-κ5 O)[S-(E)-1,2-dichloro­vinyl thio­sulfato-κO]sodium
Source: Acta Crystallogr Sect E Struct Rep Online. 2011 Jun 18;67(Pt 7):m934. doi: 10.1107/S1600536811022252 (PMC3151796; doi:10.1107/S1600536811022252)
Supplement: Supplementary file 2 [file e-67-0m934-Isup2.hkl]

# 
# h,k,l, Fc-squared, Fo-squared, sigma(Fo-squared) and status flag 
# 
data_I
_shelx_title ' sundq-1 in P-1' 
_shelx_refln_list_code          4 
_shelx_F_calc_maximum      271.66 
_exptl_crystal_F_000       936.00 
_reflns_d_resolution_high  0.8393 
 
loop_ 
 _symmetry_equiv_pos_as_xyz 
 'x, y, z' 
 '-x, -y, -z' 
 
_cell_length_a     8.4455 
_cell_length_b    15.7870 
_cell_length_c    16.7783 
_cell_angle_alpha 110.854 
_cell_angle_beta   99.530 
_cell_angle_gamma 100.763 
 
_shelx_F_squared_multiplier     1.000 
 
loop_ 
 _refln_index_h 
 _refln_index_k 
 _refln_index_l 
 _refln_F_squared_calc 
 _refln_F_squared_meas 
 _refln_F_squared_sigma 
 _refln_observed_status 
   1   0   0       98.66      126.58      3.75 o 
   2   0   0     2537.76     2629.54     61.92 o 
   3   0   0        3.82        7.67      2.36 o 
   4   0   0     2528.09     2257.43     85.51 o 
   5   0   0      600.86      547.26     24.77 o 
   6   0   0        6.64        4.13      2.95 o 
   7   0   0      102.30      109.69      7.67 o 
   8   0   0        2.61       -0.59      4.13 o 
   9   0   0       33.42       43.05      6.49 o 
  -9   1   0        8.85       10.03      6.49 o 
  -8   1   0        0.32        4.72      4.13 o 
  -7   1   0      560.64      616.84     23.59 o 
  -6   1   0     1164.05     1152.30     45.41 o 
  -5   1   0      677.56      623.33     26.54 o 
  -4   1   0      184.29      237.07     10.03 o 
  -3   1   0      213.91      238.83     11.79 o 
  -2   1   0      157.89      163.94      7.08 o 
  -1   1   0      710.51      711.40     29.49 o 
   1   1   0     1736.23     1883.09     38.04 o 
   2   1   0      647.66      587.36     23.00 o 
   3   1   0      583.12      603.87     24.18 o 
   4   1   0     1633.03     1504.95     70.77 o 
   5   1   0       10.73        9.44      3.54 o 
   6   1   0      156.97      156.27      7.08 o 
   7   1   0       98.00      136.22      7.67 o 
   8   1   0       29.81       38.33      6.49 o 
   9   1   0       12.79       22.41      5.90 o 
  -9   2   0       52.29       68.41      7.08 o 
  -8   2   0        0.33        4.72      3.54 o 
  -7   2   0      427.13      474.13     23.00 o 
  -6   2   0      389.87      377.42     12.38 o 
  -5   2   0     2854.35     2685.56    101.43 o 
  -4   2   0     4636.40     4640.46    115.58 o 
  -3   2   0     3389.21     3275.27     84.33 o 
  -2   2   0       30.62       26.54      2.95 o 
  -1   2   0       89.58      122.05      7.96 o 
   0   2   0    21982.27    22471.23     92.36 o 
   1   2   0        0.14       17.27      3.54 o 
   2   2   0     5861.80     5424.78    100.84 o 
   3   2   0       67.24       41.28      4.13 o 
   4   2   0      797.59      731.84     31.25 o 
   5   2   0       67.55       75.48      5.90 o 
   6   2   0        0.53       -2.36      4.13 o 
   7   2   0        0.28       -2.36      4.72 o 
   8   2   0       14.93       15.33      5.90 o 
   9   2   0       54.38       71.95      8.85 o 
  -9   3   0       27.83       38.92      8.26 o 
  -8   3   0        6.03       -2.95      4.13 o 
  -7   3   0       37.19       66.05      5.90 o 
  -6   3   0       58.38       46.00      4.72 o 
  -5   3   0      334.89      340.85     14.74 o 
  -4   3   0      148.99      146.25      5.31 o 
  -3   3   0     1414.89     1381.70     56.61 o 
  -2   3   0    20873.75    21620.11    184.58 o 
  -1   3   0      641.25      605.70     20.42 o 
   0   3   0      832.80      936.12     24.79 o 
   1   3   0     7788.59     8117.15     80.05 o 
   2   3   0       27.58       37.74      3.54 o 
   3   3   0     2190.09     2150.69     80.79 o 
   4   3   0       11.40       38.92      4.13 o 
   5   3   0      384.32      419.88     15.92 o 
   6   3   0       14.28       16.51      5.31 o 
   7   3   0      299.04      303.70     12.97 o 
   8   3   0       25.17       21.82      5.31 o 
  -9   4   0       16.58       28.31      5.90 o 
  -8   4   0       11.90        8.85      4.72 o 
  -7   4   0        0.01       -4.13      5.90 o 
  -6   4   0       16.23       11.79      4.13 o 
  -5   4   0        2.87       13.56      3.54 o 
  -4   4   0       23.68       40.69      3.54 o 
  -3   4   0      158.31      191.07      7.08 o 
  -2   4   0       23.82       20.05      2.95 o 
  -1   4   0        8.03        7.17      1.67 o 
   0   4   0      762.05      840.16     27.07 o 
   1   4   0      653.80      699.67     18.33 o 
   2   4   0     3792.49     3703.41     97.89 o 
   3   4   0      138.04      117.94      5.90 o 
   4   4   0     1023.03      943.54     39.51 o 
   5   4   0      186.46      192.84      8.85 o 
   6   4   0      103.13       91.41      7.08 o 
   7   4   0      148.44      148.02     10.03 o 
   8   4   0        7.84       10.03      4.72 o 
  -9   5   0       58.10       62.51      7.08 o 
  -8   5   0       63.40       78.43      7.08 o 
  -7   5   0      336.20      356.19     16.51 o 
  -6   5   0      107.45       88.46      6.49 o 
  -5   5   0      192.99      242.37      8.26 o 
  -4   5   0        1.73       -0.59      2.36 o 
  -3   5   0       59.44       59.56      3.54 o 
  -2   5   0     8284.70     8049.60    130.92 o 
  -1   5   0     1578.19     1826.29     99.96 o 
   0   5   0     1707.26     1945.89     45.24 o 
   1   5   0     1858.63     1768.35     47.10 o 
   2   5   0      327.14      317.27     13.56 o 
   3   5   0     2656.24     2804.09    100.84 o 
   4   5   0       33.92       27.13      5.31 o 
   5   5   0       66.23       56.61      5.31 o 
   6   5   0       11.52        5.90      4.13 o 
   7   5   0       38.59       37.74      7.08 o 
   8   5   0       20.20       27.72      7.08 o 
  -9   6   0        0.15        4.13      5.31 o 
  -8   6   0       32.78       35.38      4.72 o 
  -7   6   0       22.14       23.59      4.72 o 
  -6   6   0        5.82        3.54      4.13 o 
  -5   6   0      241.90      247.68     11.20 o 
  -4   6   0       54.89       51.89      4.72 o 
  -3   6   0     1147.53     1134.61     40.69 o 
  -2   6   0     1454.32     1353.39     57.79 o 
  -1   6   0       43.31       58.80      2.65 o 
   0   6   0     7322.41     7160.06     94.00 o 
   1   6   0        0.17        3.80      2.36 o 
   2   6   0      491.08      481.80     21.23 o 
   3   6   0        6.28        2.95      4.13 o 
   4   6   0       82.19       71.36      5.90 o 
   5   6   0       28.19       32.43      4.72 o 
   6   6   0       84.80       87.87      8.26 o 
   7   6   0       20.56       28.31      7.67 o 
   8   6   0        0.17        5.31      4.72 o 
  -9   7   0       52.23       76.07      7.67 o 
  -8   7   0       12.84       25.95      4.72 o 
  -7   7   0       12.98        5.90      4.13 o 
  -6   7   0        5.87        4.13      4.13 o 
  -5   7   0     1345.13     1349.27     50.72 o 
  -4   7   0     1489.26     1649.43     80.79 o 
  -3   7   0      184.82      219.37      6.49 o 
  -2   7   0       82.04       69.59      4.72 o 
  -1   7   0     1169.82     1119.14     36.27 o 
   0   7   0      850.16      733.22     21.05 o 
   1   7   0        4.76        1.82      2.65 o 
   2   7   0      947.00      948.85     38.92 o 
   3   7   0      423.53      425.77     17.69 o 
   4   7   0      785.75      801.42     33.61 o 
   5   7   0       31.34       23.59      4.72 o 
   6   7   0       79.50       97.30      7.67 o 
   7   7   0      116.30      143.89      9.44 o 
  -9   8   0       73.34      108.51      8.85 o 
  -8   8   0       29.11       23.00      4.72 o 
  -7   8   0       45.88       71.95      6.49 o 
  -6   8   0      146.40      120.30      7.08 o 
  -5   8   0     1067.97     1107.48     46.59 o 
  -4   8   0     1533.47     1814.55     87.87 o 
  -3   8   0      306.32      248.27     11.20 o 
  -2   8   0       74.11       79.02      5.31 o 
  -1   8   0      214.14      180.49      5.23 o 
   0   8   0      235.81      215.39     13.86 o 
   1   8   0      418.98      395.49     18.58 o 
   2   8   0      899.79     1001.34     41.28 o 
   3   8   0      453.84      411.03     19.46 o 
   4   8   0       46.03       51.31      7.08 o 
   5   8   0        9.08       12.38      4.72 o 
   6   8   0       20.12       21.23      5.90 o 
   7   8   0        2.15        6.49      4.72 o 
  -9   9   0       12.19       28.90      7.08 o 
  -8   9   0       34.28       43.05      5.90 o 
  -7   9   0      114.43      123.84      8.26 o 
  -6   9   0      319.63      283.65     14.74 o 
  -5   9   0       40.28       48.95      6.49 o 
  -4   9   0        7.64       21.82      4.13 o 
  -3   9   0      489.36      494.18     18.87 o 
  -2   9   0     1141.10      989.54     38.33 o 
  -1   9   0       45.33       47.44      3.53 o 
   0   9   0      431.00      353.03     11.59 o 
   1   9   0      841.17      884.67     26.11 o 
   2   9   0      100.59       91.41      7.08 o 
   3   9   0        0.39        4.13      4.72 o 
   4   9   0       43.26       38.92      7.08 o 
   5   9   0       69.80       60.74      7.67 o 
   6   9   0      117.41      107.92     10.03 o 
  -9  10   0       28.67       33.02      6.49 o 
  -8  10   0       18.72       18.87      6.49 o 
  -7  10   0       37.65       46.00      6.49 o 
  -6  10   0      229.99      216.43     12.97 o 
  -5  10   0      443.01      459.39     22.41 o 
  -4  10   0      612.53      564.36     25.95 o 
  -3  10   0      351.79      383.31     18.87 o 
  -2  10   0      799.85      807.91     33.61 o 
  -1  10   0      187.86      184.18     10.03 o 
   0  10   0        7.66       20.50      3.83 o 
   1  10   0     1944.28     1907.63     49.38 o 
   2  10   0      177.03      210.53      9.44 o 
   3  10   0      212.46      225.27     12.38 o 
   4  10   0        2.82        8.85      5.90 o 
   5  10   0      196.63      179.86     10.61 o 
   6  10   0        7.54        7.08      5.90 o 
  -8  11   0        0.07        3.54      3.54 o 
  -7  11   0        1.58       11.20      4.72 o 
  -6  11   0       29.53       43.05      5.90 o 
  -5  11   0      446.86      465.87     18.87 o 
  -4  11   0        1.22       11.20      4.72 o 
  -3  11   0      588.41      582.05     23.59 o 
  -2  11   0      203.32      172.20      7.67 o 
  -1  11   0      251.13      257.30      8.06 o 
   0  11   0        7.70        6.92      3.11 o 
   1  11   0      100.80      113.16     10.32 o 
   2  11   0       47.31       31.25      7.08 o 
   3  11   0       19.51       24.18      6.49 o 
   4  11   0       76.87       59.56      8.26 o 
   5  11   0       11.54        4.72      4.13 o 
  -8  12   0        0.12        5.90      4.72 o 
  -7  12   0       33.87       70.18      7.08 o 
  -6  12   0        0.61        4.72      4.13 o 
  -5  12   0      106.67      117.94      8.26 o 
  -4  12   0      219.77      174.56      9.44 o 
  -3  12   0        9.25        0.00      4.72 o 
  -2  12   0      790.10      788.45     35.38 o 
  -1  12   0       20.43       28.73      5.31 o 
   0  12   0       75.36      107.95      5.84 o 
   1  12   0      206.36      218.21     10.03 o 
   2  12   0        4.25        7.08      5.90 o 
   3  12   0       66.03       65.46      7.08 o 
   4  12   0       19.40       25.36      5.90 o 
   5  12   0       35.57       44.82      7.67 o 
  -8  13   0        0.42        0.00      4.72 o 
  -7  13   0        9.88        8.26      7.08 o 
  -6  13   0       49.51       30.67      5.90 o 
  -5  13   0        3.74        5.31      6.49 o 
  -4  13   0       64.56       35.38      5.90 o 
  -3  13   0      106.57      105.56      8.85 o 
  -2  13   0       31.67       37.15      7.67 o 
  -1  13   0      560.09      556.91     27.72 o 
   0  13   0      189.40      175.30      8.12 o 
   1  13   0      101.12       77.37      5.42 o 
   2  13   0      161.14      150.97     11.20 o 
   3  13   0        1.67        5.90      5.31 o 
   4  13   0       17.83       14.74      6.49 o 
  -7  14   0        6.40       10.03      5.31 o 
  -6  14   0       13.57       -3.54      4.72 o 
  -5  14   0       10.71        7.08      5.90 o 
  -4  14   0        4.28        0.59      5.90 o 
  -3  14   0      146.81      159.81     10.03 o 
  -2  14   0        7.02       17.10      5.90 o 
  -1  14   0      200.10      215.89      7.51 o 
   0  14   0      397.12      356.47     11.59 o 
   1  14   0       45.14       41.78      5.20 o 
   2  14   0       17.49       12.97      7.67 o 
   3  14   0        0.90        0.59      5.31 o 
  -6  15   0        6.57       -3.54      5.31 o 
  -5  15   0        3.48       24.77      7.08 o 
  -4  15   0       15.95       27.13      7.08 o 
  -3  15   0       39.97       56.61      7.08 o 
  -2  15   0      274.68      306.65     15.33 o 
  -1  15   0      238.55      262.70      9.90 o 
   0  15   0        0.20        2.33      3.82 o 
   1  15   0       10.44       24.59      4.36 o 
   2  15   0        5.94       12.97      7.67 o 
  -5  16   0        2.98       -4.72      5.90 o 
  -4  16   0       33.10       20.05      7.08 o 
  -3  16   0        9.63       17.69      7.67 o 
  -2  16   0        0.44       -5.31      6.49 o 
  -1  16   0        0.49       -4.53      4.53 o 
   0  16   0       11.22        8.36      4.53 o 
   1  16   0        1.86        4.95      4.11 o 
  -4  17   0       34.29       32.43      8.26 o 
  -3  17   0        0.17        0.00      6.49 o 
  -2  17   0       10.04       14.15      6.49 o 
  -1  17   0        1.48        2.95      7.37 o 
   0 -17   1       30.95       32.36      8.26 o 
   1 -17   1        0.08        3.74      4.46 o 
   2 -17   1       19.24       25.95      6.49 o 
   3 -17   1        8.22       14.15      6.49 o 
   4 -17   1        6.71        3.54      7.08 o 
  -2 -16   1       25.94       39.51      8.85 o 
  -1 -16   1        3.71       15.63      5.00 o 
   0 -16   1       17.32       11.30      5.90 o 
   1 -16   1       86.09       90.47      6.37 o 
   2 -16   1        8.10        2.95      5.90 o 
   3 -16   1      219.94      237.07     11.20 o 
   4 -16   1       90.62      109.69     10.03 o 
   5 -16   1        1.10        1.77      5.90 o 
  -3 -15   1       36.84       48.95      7.08 o 
  -2 -15   1        2.01        2.36      5.90 o 
  -1 -15   1       96.84      102.13      6.37 o 
   0 -15   1        0.17        9.84      3.94 o 
   1 -15   1       20.24       10.13      4.78 o 
   2 -15   1        0.59        3.54      5.90 o 
   3 -15   1       26.86       14.74      6.49 o 
   4 -15   1        8.35       13.56      4.72 o 
   5 -15   1       12.73        9.44      5.31 o 
   6 -15   1        0.00        2.36      4.72 o 
  -4 -14   1       35.42       30.08      7.67 o 
  -3 -14   1       11.26        4.72      5.31 o 
  -2 -14   1        0.30       -0.59      5.31 o 
  -1 -14   1        0.01        0.42      4.25 o 
   0 -14   1      239.92      196.07      8.54 o 
   1 -14   1      118.45      130.70     11.20 o 
   2 -14   1       26.35       28.31      7.08 o 
   3 -14   1        2.73        0.59      5.31 o 
   4 -14   1        0.53        1.77      5.90 o 
   5 -14   1      426.45      452.31     18.28 o 
   6 -14   1        2.44       -3.54      3.54 o 
   7 -14   1        6.64        5.90      7.08 o 
  -4 -13   1        7.03        8.26      5.31 o 
  -3 -13   1        9.99       24.18      5.90 o 
  -2 -13   1       26.93       17.10      6.49 o 
  -1 -13   1        0.41        0.39      3.68 o 
   0 -13   1       63.88       50.72      4.78 o 
   1 -13   1       32.87       44.73      5.42 o 
   2 -13   1       11.88       19.46      5.31 o 
   3 -13   1       47.50       37.74      7.08 o 
   4 -13   1        1.88        7.08      5.31 o 
   5 -13   1      233.30      259.47     11.79 o 
   6 -13   1      197.42      167.48     10.61 o 
   7 -13   1        0.88        4.72      4.72 o 
   8 -13   1        1.70        0.59      4.13 o 
  -5 -12   1        1.67        0.00      4.72 o 
  -4 -12   1       10.62       17.69      5.31 o 
  -3 -12   1       27.43       35.97      7.08 o 
  -2 -12   1      179.43      162.76      9.44 o 
  -1 -12   1      156.34      148.18      8.19 o 
   0 -12   1       73.13       56.50      6.78 o 
   1 -12   1      558.15      529.75     16.20 o 
   2 -12   1      352.57      337.91     14.74 o 
   3 -12   1      129.33      133.87      7.08 o 
   4 -12   1       83.64       74.30      6.49 o 
   5 -12   1      733.45      757.19     30.08 o 
   6 -12   1        7.16       18.28      4.72 o 
   7 -12   1        7.55        8.85      4.72 o 
   8 -12   1        8.34       14.15      7.08 o 
  -6 -11   1        8.57       16.51      4.72 o 
  -5 -11   1       11.13       12.38      6.49 o 
  -4 -11   1        0.26       -2.95      5.31 o 
  -3 -11   1        2.04       -1.18      4.72 o 
  -2 -11   1       81.60      106.74      8.85 o 
  -1 -11   1      102.69      102.08      5.42 o 
   0 -11   1      521.65      464.35     15.60 o 
   1 -11   1     1797.10     1811.01     69.29 o 
   2 -11   1       40.39       47.18      5.31 o 
   3 -11   1      110.75      109.10      6.49 o 
   4 -11   1       36.80       38.92      6.49 o 
   5 -11   1        3.58        4.13      6.49 o 
   6 -11   1       22.07       26.54      5.90 o 
   7 -11   1       11.25        2.36      5.90 o 
   8 -11   1       59.49       63.10      8.26 o 
  -6 -10   1        3.93        1.18      5.31 o 
  -5 -10   1       34.76       54.25      7.08 o 
  -4 -10   1       15.99       21.23      6.49 o 
  -3 -10   1      276.78      274.22     11.20 o 
  -2 -10   1        0.45        2.36      4.72 o 
  -1 -10   1      764.78      810.23     25.06 o 
   0 -10   1      226.83      194.93      7.29 o 
   1 -10   1      288.19      322.73     10.03 o 
   2 -10   1      724.81      843.29     36.56 o 
   3 -10   1      126.04      130.92      6.49 o 
   4 -10   1      145.25      155.68     11.20 o 
   5 -10   1        4.54        5.31      4.72 o 
   6 -10   1       98.48       93.76      7.67 o 
   7 -10   1       37.57       46.00      5.90 o 
   8 -10   1        3.40        4.13      4.13 o 
   9 -10   1        1.69        7.08      5.31 o 
  -7  -9   1       10.82       14.15      7.08 o 
  -6  -9   1       17.55       10.03      5.90 o 
  -5  -9   1       24.78       17.10      4.72 o 
  -4  -9   1      130.55      142.12      8.85 o 
  -3  -9   1       68.82       83.74      7.67 o 
  -2  -9   1      221.13      277.76     12.97 o 
  -1  -9   1       39.63       61.22      4.11 o 
   0  -9   1        0.18        0.73      2.69 o 
   1  -9   1      142.69      135.76      4.36 o 
   2  -9   1       32.31       20.64      4.13 o 
   3  -9   1     3794.57     3695.15    121.48 o 
   4  -9   1       83.26       83.74      5.90 o 
   5  -9   1        4.85        4.72      5.31 o 
   6  -9   1       26.50       17.69      4.72 o 
   7  -9   1        4.97       -1.77      4.72 o 
   8  -9   1      258.41      331.42     15.92 o 
   9  -9   1        4.89        4.72      5.31 o 
  -7  -8   1        2.35        0.00      3.54 o 
  -6  -8   1       92.56       86.69      9.44 o 
  -5  -8   1        1.83        2.95      3.54 o 
  -4  -8   1        0.45       -1.77      4.72 o 
  -3  -8   1      716.07      708.84     30.67 o 
  -2  -8   1     1907.15     1903.60     90.82 o 
  -1  -8   1     2264.20     2345.76     91.70 o 
   0  -8   1      165.46      158.68     10.03 o 
   1  -8   1     2439.19     2441.26    135.63 o 
   2  -8   1      926.94      901.67     34.79 o 
   3  -8   1      187.04      175.73     10.03 o 
   4  -8   1      965.85      896.37     34.79 o 
   5  -8   1       56.26       71.95      5.90 o 
   6  -8   1      491.78      429.31     23.00 o 
   7  -8   1      123.27      128.56      8.26 o 
   8  -8   1       77.54       68.41      6.49 o 
   9  -8   1        0.01        2.36      4.72 o 
  -7  -7   1       63.70       71.95      7.08 o 
  -6  -7   1       94.95       84.92      8.26 o 
  -5  -7   1       24.19       23.00      4.72 o 
  -4  -7   1      252.12      255.35     10.03 o 
  -3  -7   1       26.77       18.87      4.13 o 
  -2  -7   1       44.61       66.64      5.31 o 
  -1  -7   1     1578.28     1438.81     76.66 o 
   0  -7   1     2950.63     2701.06     62.48 o 
   1  -7   1     2898.04     2824.66     62.53 o 
   2  -7   1      197.57      169.84      8.26 o 
   3  -7   1     2484.97     2447.90     88.46 o 
   4  -7   1      683.58      745.99     30.67 o 
   5  -7   1       90.20      103.20      5.90 o 
   6  -7   1       31.32       33.61      4.72 o 
   7  -7   1        0.45        1.18      4.13 o 
   8  -7   1       19.10       18.87      4.72 o 
   9  -7   1        0.00        4.13      5.31 o 
  -8  -6   1       66.10       64.87      7.67 o 
  -7  -6   1       51.81       61.92      8.26 o 
  -6  -6   1       83.94       84.92      8.26 o 
  -5  -6   1        4.22        7.67      3.54 o 
  -4  -6   1      367.03      386.85     18.28 o 
  -3  -6   1       29.87       38.33      5.31 o 
  -2  -6   1     2533.53     2532.82     92.00 o 
  -1  -6   1       18.46        5.62      4.13 o 
   0  -6   1      656.47      680.50     18.94 o 
   1  -6   1       88.24       72.89      3.11 o 
   2  -6   1      705.15      603.28     24.18 o 
   3  -6   1      347.17      290.73     12.38 o 
   4  -6   1     2209.40     2038.05     85.51 o 
   5  -6   1      542.17      596.79     27.13 o 
   6  -6   1      148.28      120.30      6.49 o 
   7  -6   1      522.85      546.67     25.95 o 
   8  -6   1      171.73      170.43      8.85 o 
   9  -6   1        0.72       -1.18      4.13 o 
  -8  -5   1       39.61       31.25      6.49 o 
  -7  -5   1       39.84       48.95      6.49 o 
  -6  -5   1      111.11      100.84     10.03 o 
  -5  -5   1      529.67      481.21     24.18 o 
  -4  -5   1        1.22        0.59      4.13 o 
  -3  -5   1     1727.22     1581.61     77.25 o 
  -2  -5   1     1855.75     1789.78     72.53 o 
  -1  -5   1     3128.98     3400.58    127.67 o 
   0  -5   1     1757.40     1539.53    121.48 o 
   1  -5   1     4637.36     4464.20    108.80 o 
   2  -5   1        4.07        2.95      2.36 o 
   3  -5   1     3262.55     3222.20     91.41 o 
   4  -5   1     4327.25     4276.02    117.94 o 
   5  -5   1       65.79       73.71      5.31 o 
   6  -5   1      163.61      177.50      9.44 o 
   7  -5   1       25.14       24.77      6.49 o 
   8  -5   1        4.42       12.97      4.13 o 
   9  -5   1       15.73       20.64      5.31 o 
  -8  -4   1       44.56       34.20      7.67 o 
  -7  -4   1        0.06        0.59      3.54 o 
  -6  -4   1      295.48      278.93     12.38 o 
  -5  -4   1       11.02        5.90      3.54 o 
  -4  -4   1      915.48      962.41     40.69 o 
  -3  -4   1      859.04      840.93     33.02 o 
  -2  -4   1      950.94      883.39     32.43 o 
  -1  -4   1      824.35      911.84     30.43 o 
   0  -4   1     2155.09     2326.01     79.61 o 
   1  -4   1    31795.47    30558.22    921.43 o 
   2  -4   1       16.78        3.54      1.77 o 
   3  -4   1     1686.08     1844.04     66.64 o 
   4  -4   1     3251.51     3262.89     98.48 o 
   5  -4   1      686.60      694.09     29.49 o 
   6  -4   1      883.76      829.14     35.97 o 
   7  -4   1       40.89       61.92      5.31 o 
   8  -4   1       44.89       30.67      4.72 o 
   9  -4   1        6.86        4.72      5.31 o 
  -9  -3   1        1.32        0.59      4.13 o 
  -8  -3   1       83.90       83.15      8.26 o 
  -7  -3   1       59.96       67.82      6.49 o 
  -6  -3   1       17.52       37.74      6.49 o 
  -5  -3   1      128.58      179.86     12.38 o 
  -4  -3   1       34.37       67.82      5.31 o 
  -3  -3   1     2429.13     2458.52     84.33 o 
  -2  -3   1       19.58       21.23      2.95 o 
  -1  -3   1    25436.91    25481.02    330.83 o 
   0  -3   1     2112.09     2191.56     37.45 o 
   1  -3   1    10669.32    10775.04    361.79 o 
   2  -3   1       63.06       62.51      4.13 o 
   3  -3   1     6327.39     6286.95    117.94 o 
   4  -3   1     1773.23     1753.81     73.71 o 
   5  -3   1      226.14      234.12      7.67 o 
   6  -3   1      332.09      303.11     14.15 o 
   7  -3   1       18.85       18.28      4.72 o 
   8  -3   1       11.09        2.95      4.72 o 
   9  -3   1       74.63       86.69      8.85 o 
  -9  -2   1        0.84        3.54      5.31 o 
  -8  -2   1      361.63      396.88     17.10 o 
  -7  -2   1       27.50       33.61      6.49 o 
  -6  -2   1      711.37      687.61     28.31 o 
  -5  -2   1      148.55      124.43      6.49 o 
  -4  -2   1       69.59      101.43      6.49 o 
  -3  -2   1     1424.40     1454.24     60.15 o 
  -2  -2   1     2406.95     2420.19     66.05 o 
  -1  -2   1      776.94      729.66     34.79 o 
   0  -2   1      165.96      190.67      9.44 o 
   1  -2   1     3517.68     3509.31    168.66 o 
   2  -2   1      184.62      165.12      5.31 o 
   3  -2   1     7822.24     7516.50    128.56 o 
   4  -2   1     3515.98     3382.60    102.02 o 
   5  -2   1       79.91       79.61      5.31 o 
   6  -2   1      676.11      608.59     24.18 o 
   7  -2   1       34.07       28.90      5.90 o 
   8  -2   1       27.64       28.31      4.72 o 
   9  -2   1       18.09       24.18      5.90 o 
  -9  -1   1        0.45        2.95      4.13 o 
  -8  -1   1      175.16      186.94     12.38 o 
  -7  -1   1       67.25       58.38      5.90 o 
  -6  -1   1       31.99       35.97      5.31 o 
  -5  -1   1       55.98       53.07      4.72 o 
  -4  -1   1     4082.79     3614.36    104.97 o 
  -3  -1   1      104.16       98.48      5.31 o 
  -2  -1   1     3601.56     3420.93     71.95 o 
  -1  -1   1     8948.79    10278.70    363.26 o 
   1  -1   1     1384.45     1462.20     48.36 o 
   2  -1   1     1180.35     1204.20     43.64 o 
   3  -1   1     1375.77     1522.64     59.56 o 
   4  -1   1       35.40       14.15      2.36 o 
   5  -1   1      474.85      437.57     18.87 o 
   6  -1   1      155.22      137.99      7.08 o 
   7  -1   1       41.85       50.13      5.90 o 
   8  -1   1       80.59      101.43      8.26 o 
   9  -1   1        0.00        4.72      4.72 o 
  -9   0   1       17.59       19.46      6.49 o 
  -8   0   1       71.23       76.07      7.08 o 
  -7   0   1      101.79      119.71      7.67 o 
  -6   0   1       54.41       43.64      4.72 o 
  -5   0   1     1133.90     1111.02     41.28 o 
  -4   0   1      188.09      145.66      7.08 o 
  -3   0   1     3899.19     4029.52     92.59 o 
  -2   0   1      186.31      178.68      8.26 o 
  -1   0   1     4555.34     5110.90    201.09 o 
   1   0   1       11.56       14.83      0.98 o 
   2   0   1      685.57      569.07     21.23 o 
   3   0   1      213.79      174.56      8.26 o 
   4   0   1       60.71       48.36      3.54 o 
   5   0   1      153.41      155.09      7.67 o 
   6   0   1       14.90        7.67      4.13 o 
   7   0   1       15.96        5.31      4.72 o 
   8   0   1       67.37       79.02      7.08 o 
   9   0   1       10.29       11.79      4.72 o 
  -9   1   1       37.64       28.31      7.67 o 
  -8   1   1        7.96       14.74      4.72 o 
  -7   1   1       66.24       66.64      5.90 o 
  -6   1   1      155.88      140.94      7.08 o 
  -5   1   1     1147.66     1079.77     42.46 o 
  -4   1   1     1712.71     1509.67     67.23 o 
  -3   1   1      658.75      697.63     25.95 o 
  -2   1   1     6639.59     6406.66     92.59 o 
  -1   1   1    23615.20    24645.23    948.85 o 
   0   1   1      132.94      141.73      7.67 o 
   1   1   1       51.89       45.68      3.54 o 
   2   1   1        4.69       23.59      2.95 o 
   3   1   1      924.48     1017.85     36.56 o 
   4   1   1     1224.16     1297.96     47.18 o 
   5   1   1      132.24      123.84      6.49 o 
   6   1   1       74.39      109.69      6.49 o 
   7   1   1        2.06        2.95      4.72 o 
   8   1   1       29.06       34.79      5.31 o 
   9   1   1        5.00       10.03      5.90 o 
  -9   2   1       23.49       15.92      7.08 o 
  -8   2   1        3.03        5.31      5.31 o 
  -7   2   1       98.72       96.12      7.08 o 
  -6   2   1        4.90        1.18      4.72 o 
  -5   2   1      534.78      580.87     24.18 o 
  -4   2   1     2519.69     2253.89     81.38 o 
  -3   2   1     1442.82     1403.52     54.84 o 
  -2   2   1     5218.28     5056.80     84.92 o 
  -1   2   1     2860.66     3133.62    129.15 o 
   0   2   1       54.91       95.04      2.69 o 
   1   2   1      896.50     1012.04     30.96 o 
   2   2   1       32.75       28.90      2.95 o 
   3   2   1     4318.78     3985.29    109.10 o 
   4   2   1      227.13      244.73     12.38 o 
   5   2   1       43.13       33.02      4.72 o 
   6   2   1       32.60       20.05      4.13 o 
   7   2   1       68.40       56.61      5.90 o 
   8   2   1       38.52       21.82      5.90 o 
   9   2   1        2.12        0.00      4.72 o 
  -9   3   1       22.01       33.61      5.90 o 
  -8   3   1       13.01        8.26      4.13 o 
  -7   3   1      313.56      340.85     16.51 o 
  -6   3   1       70.12       64.87      4.72 o 
  -5   3   1      175.44      219.37      7.67 o 
  -4   3   1       50.09       45.41      4.13 o 
  -3   3   1        1.20        1.18      2.36 o 
  -2   3   1      267.68      270.68     11.20 o 
  -1   3   1      771.13      647.99     38.92 o 
   0   3   1     4804.48     4873.24     57.54 o 
   1   3   1    16245.31    16023.44    407.20 o 
   2   3   1        0.90        4.72      2.36 o 
   3   3   1      104.20       80.79      5.31 o 
   4   3   1      102.88       77.25      5.31 o 
   5   3   1       24.38       27.13      4.72 o 
   6   3   1       25.86       26.54      5.31 o 
   7   3   1        5.99        0.59      4.72 o 
   8   3   1        2.79       10.03      6.49 o 
  -9   4   1        0.02        5.90      4.13 o 
  -8   4   1       35.94       37.15      5.90 o 
  -7   4   1      102.07      114.99      7.08 o 
  -6   4   1      740.18      806.73     32.43 o 
  -5   4   1      105.24       73.71      5.31 o 
  -4   4   1     2885.39     2630.72     90.23 o 
  -3   4   1       80.60       98.48      4.72 o 
  -2   4   1        1.60       18.87      2.95 o 
  -1   4   1    10230.70    10311.07    110.28 o 
   0   4   1      305.95      225.38      7.29 o 
   1   4   1      101.90      108.90      3.94 o 
   2   4   1     1633.91     1368.73     65.46 o 
   3   4   1      161.69      157.45      9.44 o 
   4   4   1      263.90      315.50     14.74 o 
   5   4   1       19.01       18.28      4.13 o 
   6   4   1       10.04        7.67      4.13 o 
   7   4   1        0.45        9.44      4.72 o 
   8   4   1       52.62       53.07      7.67 o 
  -9   5   1       17.24       35.97      6.49 o 
  -8   5   1       58.86       41.87      5.90 o 
  -7   5   1      636.05      669.33     27.72 o 
  -6   5   1       27.71       33.61      5.31 o 
  -5   5   1      459.10      516.00     21.23 o 
  -4   5   1      979.49      949.44     35.97 o 
  -3   5   1      106.00      128.56      5.31 o 
  -2   5   1       40.27       20.05      2.95 o 
  -1   5   1     1716.80     1606.64     42.32 o 
   0   5   1      236.43      268.26      8.12 o 
   1   5   1      223.98      248.14      8.06 o 
   2   5   1      398.35      439.34     20.05 o 
   3   5   1      201.31      253.58     12.38 o 
   4   5   1       48.10       44.23      5.31 o 
   5   5   1      304.53      316.09     17.10 o 
   6   5   1      145.74      166.89      8.85 o 
   7   5   1      140.98      126.20     10.61 o 
   8   5   1        0.28       -1.77      4.13 o 
  -9   6   1        5.83        7.67      4.13 o 
  -8   6   1        0.07       -4.13      4.13 o 
  -7   6   1      206.07      229.99     11.79 o 
  -6   6   1        1.68        5.90      4.13 o 
  -5   6   1       25.55       13.56      4.72 o 
  -4   6   1      231.37      239.42     11.20 o 
  -3   6   1      246.70      231.17     11.79 o 
  -2   6   1        9.04        1.77      2.36 o 
  -1   6   1      307.06      297.93      9.38 o 
   0   6   1     4246.61     4207.32     85.51 o 
   1   6   1     2908.49     2844.59     67.34 o 
   2   6   1     2611.10     2670.23    100.84 o 
   3   6   1     1219.52     1062.67     40.69 o 
   4   6   1        3.12        4.13      4.13 o 
   5   6   1      225.72      211.71     11.20 o 
   6   6   1      173.04      143.30     11.79 o 
   7   6   1       25.68       28.90      7.67 o 
  -9   7   1        0.31        4.72      4.72 o 
  -8   7   1        1.35        0.59      6.49 o 
  -7   7   1       59.59       63.10      6.49 o 
  -6   7   1      263.07      274.22     15.33 o 
  -5   7   1        0.01        0.00      4.72 o 
  -4   7   1       82.69       70.77      5.90 o 
  -3   7   1     1381.80     1415.90     69.00 o 
  -2   7   1     1873.29     1796.86     75.48 o 
  -1   7   1      198.72      208.89     12.09 o 
   0   7   1      380.87      358.42     15.63 o 
   1   7   1      448.54      456.68     14.38 o 
   2   7   1      539.19      528.97     27.13 o 
   3   7   1        1.86        4.72      3.54 o 
   4   7   1      264.43      248.86     12.97 o 
   5   7   1      119.56      106.15      7.08 o 
   6   7   1      186.03      220.55     11.20 o 
   7   7   1        3.56       -3.54      4.13 o 
  -9   8   1       33.64       37.15      7.67 o 
  -8   8   1       10.16        7.67      4.72 o 
  -7   8   1       55.37       61.33      6.49 o 
  -6   8   1       32.87       45.41      5.31 o 
  -5   8   1      100.80      103.20      6.49 o 
  -4   8   1       61.74       44.82      4.72 o 
  -3   8   1     1751.59     1676.56     80.79 o 
  -2   8   1      298.69      375.06     17.69 o 
  -1   8   1        4.66        1.95      2.69 o 
   0   8   1     1843.97     1817.23     60.86 o 
   1   8   1      602.09      553.12     16.66 o 
   2   8   1     1239.88     1343.37     53.66 o 
   3   8   1        9.00        4.72      5.90 o 
   4   8   1      514.74      439.93     21.82 o 
   5   8   1       52.61       69.59      6.49 o 
   6   8   1       10.06        2.36      5.31 o 
   7   8   1        2.83        4.72      4.72 o 
  -9   9   1       10.79       14.74      5.90 o 
  -8   9   1        0.95        3.54      4.72 o 
  -7   9   1        4.73        4.13      4.13 o 
  -6   9   1       55.42       48.95      5.90 o 
  -5   9   1       58.29       67.82      7.08 o 
  -4   9   1      100.96       63.10      5.90 o 
  -3   9   1      354.16      370.34     18.28 o 
  -2   9   1      706.00      700.58     28.90 o 
  -1   9   1       37.55       69.89      3.75 o 
   0   9   1       31.61       46.90      5.60 o 
   1   9   1       52.28       52.87      5.31 o 
   2   9   1      653.59      572.02     29.49 o 
   3   9   1      136.28      118.53      7.67 o 
   4   9   1       33.87       37.15      5.90 o 
   5   9   1       84.67       86.69      7.67 o 
   6   9   1       29.54       40.10      6.49 o 
  -9  10   1       22.18       56.61      7.08 o 
  -8  10   1       15.42       11.20      6.49 o 
  -7  10   1       12.19       12.97      7.08 o 
  -6  10   1      136.68      156.27      8.85 o 
  -5  10   1        0.96       -3.54      5.90 o 
  -4  10   1       43.84       32.43      5.90 o 
  -3  10   1      232.55      246.50      8.85 o 
  -2  10   1       50.60       42.46      5.31 o 
  -1  10   1      119.74      123.07      4.95 o 
   0  10   1      128.26      176.56      5.62 o 
   1  10   1        1.14       13.13      3.94 o 
   2  10   1       62.22       80.79      7.67 o 
   3  10   1      135.26      131.51      8.85 o 
   4  10   1       21.42       21.23      5.90 o 
   5  10   1      188.95      204.04     11.20 o 
   6  10   1        2.38        0.00      4.72 o 
  -8  11   1       56.71       54.25      7.67 o 
  -7  11   1        0.67        2.36      4.72 o 
  -6  11   1      400.64      395.11     17.69 o 
  -5  11   1        8.86        8.85      7.08 o 
  -4  11   1      164.55      135.04      9.44 o 
  -3  11   1        0.83        3.54      4.72 o 
  -2  11   1      181.58      159.81      8.26 o 
  -1  11   1     1057.11     1097.94     31.24 o 
   0  11   1      985.04      886.45     45.11 o 
   1  11   1       47.82       45.43      6.19 o 
   2  11   1       12.48       14.15      4.72 o 
   3  11   1      210.90      171.61     10.61 o 
   4  11   1      172.76      146.25     11.20 o 
   5  11   1       20.50       11.79      6.49 o 
  -8  12   1        2.20        5.90      5.31 o 
  -7  12   1        0.07        2.36      5.31 o 
  -6  12   1      108.46      154.51      9.44 o 
  -5  12   1       53.12       37.74      6.49 o 
  -4  12   1      212.45      232.94     12.38 o 
  -3  12   1       84.16       83.15      7.67 o 
  -2  12   1       35.90       43.64      7.08 o 
  -1  12   1        6.97       10.76      4.11 o 
   0  12   1       33.76       23.15      4.11 o 
   1  12   1      247.30      198.61      7.93 o 
   2  12   1        0.49       -2.95      5.90 o 
   3  12   1       24.31       26.54      5.31 o 
   4  12   1       35.08       40.69      7.08 o 
  -8  13   1       18.72       34.79      8.26 o 
  -7  13   1       26.84       20.64      5.31 o 
  -6  13   1       40.33       35.97      6.49 o 
  -5  13   1      170.01      137.99      9.44 o 
  -4  13   1       82.54       70.18      8.85 o 
  -3  13   1        2.90       -1.77      4.72 o 
  -2  13   1       15.38        7.67      5.90 o 
  -1  13   1        2.93       19.84      6.49 o 
   0  13   1       49.33       41.96      5.31 o 
   1  13   1       28.94       39.17      5.20 o 
   2  13   1      123.57      110.28      9.44 o 
   3  13   1       37.94       53.66      8.26 o 
   4  13   1       19.19       22.41      5.90 o 
  -7  14   1        0.34        1.77      5.31 o 
  -6  14   1       28.26       31.25      6.49 o 
  -5  14   1       48.11       49.54      8.26 o 
  -4  14   1        3.35       -0.59      4.72 o 
  -3  14   1      557.13      625.69     27.72 o 
  -2  14   1      155.75      173.38     11.20 o 
  -1  14   1       56.95       44.75      5.20 o 
   0  14   1       30.16       23.46      6.19 o 
   1  14   1       12.98       11.79      4.17 o 
   2  14   1       11.68       27.13      8.26 o 
   3  14   1        3.33        3.54      4.72 o 
  -6  15   1        0.21        6.49      5.90 o 
  -5  15   1        0.84        7.08      5.90 o 
  -4  15   1      295.67      250.63     12.38 o 
  -3  15   1       10.22        5.31      7.08 o 
  -2  15   1       42.49       42.46      7.08 o 
  -1  15   1       35.53       32.19      5.62 o 
   0  15   1        2.33        2.74      4.11 o 
   1  15   1        0.03        0.31      5.90 o 
   2  15   1        0.54        1.18      6.49 o 
  -5  16   1       14.33       18.28      7.08 o 
  -4  16   1        1.29        8.85      4.72 o 
  -3  16   1       71.45       84.33      8.85 o 
  -2  16   1       15.76       14.74      6.49 o 
  -1  16   1       35.10       49.14      6.19 o 
   0  16   1        8.03       17.03      4.95 o 
  -4  17   1       10.22       18.28      5.90 o 
  -3  17   1        9.86       13.56      8.26 o 
  -2  17   1       80.78       77.84      9.44 o 
  -1 -17   2        4.50       11.20      5.00 o 
   0 -17   2       41.81       60.95      6.67 o 
   1 -17   2        4.35       11.31      4.67 o 
   2 -17   2       67.10       57.20      7.67 o 
   3 -17   2       17.23       21.23      7.67 o 
   4 -17   2        5.84        7.67      7.67 o 
  -2 -16   2       24.12       34.20      8.26 o 
  -1 -16   2       33.34       40.75      5.37 o 
   0 -16   2        8.10        3.21      3.68 o 
   1 -16   2        3.31        6.32      5.20 o 
   2 -16   2       15.52        5.31      5.90 o 
   3 -16   2       17.06       24.77      7.08 o 
   4 -16   2       20.09       23.59      5.90 o 
   5 -16   2       38.97       58.38      7.67 o 
  -3 -15   2       24.20       34.20      6.49 o 
  -2 -15   2       25.70       17.10      7.08 o 
  -1 -15   2       80.38       59.77      5.84 o 
   0 -15   2       28.79       41.69      6.49 o 
   1 -15   2       71.23       54.46      5.90 o 
   2 -15   2      251.82      252.40     11.20 o 
   3 -15   2        0.51        9.44      5.90 o 
   4 -15   2       11.96       17.69      5.31 o 
   5 -15   2       68.52       67.82      8.85 o 
   6 -15   2       37.82       24.77      6.49 o 
  -4 -14   2       26.30       31.84      8.26 o 
  -3 -14   2        2.56        6.49      4.72 o 
  -2 -14   2        0.96       -1.18      5.31 o 
  -1 -14   2       99.15      105.52      6.45 o 
   0 -14   2       28.20       32.73      5.31 o 
   1 -14   2      101.61       86.20      7.67 o 
   2 -14   2      156.57      159.81      8.85 o 
   3 -14   2       62.00       67.82      7.67 o 
   4 -14   2      293.06      314.32     13.56 o 
   5 -14   2      258.32      270.68     13.56 o 
   6 -14   2        1.18        5.31      6.49 o 
   7 -14   2       28.21       25.95      5.90 o 
  -5 -13   2       37.52       32.43      7.08 o 
  -4 -13   2       31.89       41.28      7.08 o 
  -3 -13   2       29.92       33.02      5.31 o 
  -2 -13   2       33.73       47.18      7.08 o 
  -1 -13   2       45.30       35.01      4.36 o 
   0 -13   2      498.73      554.92     18.97 o 
   1 -13   2        2.51        9.60      4.25 o 
   2 -13   2        7.56       12.38      6.49 o 
   3 -13   2      363.43      386.85     17.69 o 
   4 -13   2      612.36      657.53     27.13 o 
   5 -13   2      153.30      139.17     10.03 o 
   6 -13   2        5.16        4.13      6.49 o 
   7 -13   2       27.93       20.64      7.67 o 
   8 -13   2        3.33        4.72      4.72 o 
  -5 -12   2       16.55       14.15      5.90 o 
  -4 -12   2      109.02      126.79      8.85 o 
  -3 -12   2        4.68       13.56      4.72 o 
  -2 -12   2      440.68      371.52     15.33 o 
  -1 -12   2       28.79       39.08      3.94 o 
   0 -12   2     1661.68     1596.05     83.15 o 
   1 -12   2      260.38      227.93     12.38 o 
   2 -12   2      435.54      495.36     17.10 o 
   3 -12   2        6.40        5.31      5.31 o 
   4 -12   2      748.40      823.24     35.97 o 
   5 -12   2      181.07      204.63     10.03 o 
   6 -12   2      213.45      264.78     12.97 o 
   7 -12   2        0.86       -3.54      5.31 o 
   8 -12   2        0.83       -0.59      3.54 o 
  -6 -11   2        1.83        7.08      4.13 o 
  -5 -11   2      101.66      109.10     10.03 o 
  -4 -11   2       35.09       37.74      7.08 o 
  -3 -11   2      230.60      205.22     10.61 o 
  -2 -11   2      529.09      497.13     24.18 o 
  -1 -11   2        0.21       13.80      3.11 o 
   0 -11   2      622.58      683.05     47.47 o 
   1 -11   2        4.73       17.05      3.53 o 
   2 -11   2       25.63       17.10      4.72 o 
   3 -11   2       71.10       90.23      5.90 o 
   4 -11   2       63.22       71.95      7.08 o 
   5 -11   2       75.04       59.56      7.08 o 
   6 -11   2       23.29       20.05      4.72 o 
   7 -11   2       34.93       45.41      7.08 o 
   8 -11   2        0.38       -0.59      4.13 o 
  -6 -10   2       14.88       20.64      4.72 o 
  -5 -10   2       50.13       71.36      7.67 o 
  -4 -10   2       61.00       72.53      7.67 o 
  -3 -10   2      390.77      400.42     19.46 o 
  -2 -10   2      151.15      149.20      9.44 o 
  -1 -10   2      578.66      615.01     19.06 o 
   0 -10   2      253.80      309.18     10.91 o 
   1 -10   2     1286.95     1339.45     35.00 o 
   2 -10   2     1477.72     1366.96     51.31 o 
   3 -10   2      240.62      234.71     14.15 o 
   4 -10   2     2303.75     2269.22    109.10 o 
   5 -10   2       26.16       18.87      4.72 o 
   6 -10   2      328.24      330.24     14.15 o 
   7 -10   2      183.92      182.81     11.20 o 
   8 -10   2        2.86        4.13      4.72 o 
   9 -10   2       13.14       25.95      6.49 o 
  -7  -9   2        2.49        2.36      4.72 o 
  -6  -9   2        0.94        3.54      5.31 o 
  -5  -9   2      122.15      103.20      8.85 o 
  -4  -9   2      338.90      356.78     15.33 o 
  -3  -9   2      138.22      133.28      8.85 o 
  -2  -9   2      408.55      353.24     14.74 o 
  -1  -9   2      462.95      471.05     15.60 o 
   0  -9   2      451.20      416.65     17.10 o 
   1  -9   2      481.85      463.52     26.54 o 
   2  -9   2      422.36      372.11     15.92 o 
   3  -9   2      183.46      217.60     11.79 o 
   4  -9   2       44.23       27.72      4.72 o 
   5  -9   2      593.05      553.15     22.41 o 
   6  -9   2       14.64       21.23      4.72 o 
   7  -9   2       50.17       47.77      5.90 o 
   8  -9   2        4.88        6.49      4.72 o 
   9  -9   2        5.54        8.85      7.08 o 
  -7  -8   2        2.18        1.18      4.13 o 
  -6  -8   2      136.81      128.56      9.44 o 
  -5  -8   2       34.83       19.46      5.31 o 
  -4  -8   2      347.54      303.11     15.33 o 
  -3  -8   2      612.75      570.25     26.54 o 
  -2  -8   2      281.03      278.93     11.79 o 
  -1  -8   2       50.20       66.46      3.53 o 
   0  -8   2      421.58      407.55     12.67 o 
   1  -8   2     3283.38     3065.08     69.85 o 
   2  -8   2     2822.74     2651.95     92.00 o 
   3  -8   2      466.02      445.23     21.23 o 
   4  -8   2     2088.46     1931.31     88.46 o 
   5  -8   2      254.95      301.93     11.79 o 
   6  -8   2      137.28      158.63      9.44 o 
   7  -8   2       37.90       54.25      5.31 o 
   8  -8   2        0.44        2.95      4.72 o 
   9  -8   2        0.90       -4.13      4.72 o 
  -8  -7   2        0.15        1.77      5.31 o 
  -7  -7   2       79.53       86.69      8.26 o 
  -6  -7   2       90.54       86.69      8.85 o 
  -5  -7   2      173.10      180.45      9.44 o 
  -4  -7   2        2.64        0.00      4.72 o 
  -3  -7   2      206.49      217.60      8.26 o 
  -2  -7   2       22.20       41.87      4.72 o 
  -1  -7   2     1103.91     1362.16     46.28 o 
   0  -7   2     1514.85     1591.53     47.29 o 
   1  -7   2       35.38       44.49      5.90 o 
   2  -7   2        4.15        1.77      2.36 o 
   3  -7   2       75.56       74.30      4.13 o 
   4  -7   2      898.94      862.75     35.97 o 
   5  -7   2      259.84      303.11     12.38 o 
   6  -7   2        0.01       -2.36      4.13 o 
   7  -7   2      319.74      325.52     13.56 o 
   8  -7   2        4.00        2.95      4.13 o 
   9  -7   2        6.41       12.97      5.90 o 
  -8  -6   2        1.43        1.77      5.31 o 
  -7  -6   2       74.21       69.00      7.08 o 
  -6  -6   2       73.42       72.53      7.08 o 
  -5  -6   2        0.04        6.49      3.54 o 
  -4  -6   2        2.36        3.54      4.72 o 
  -3  -6   2      176.74      183.99      9.44 o 
  -2  -6   2     2558.72     2718.58     92.00 o 
  -1  -6   2       35.00       32.85      2.27 o 
   0  -6   2      428.19      454.36     13.34 o 
   1  -6   2        0.41        2.36      2.08 o 
   2  -6   2      349.47      329.65     14.15 o 
   3  -6   2      218.85      292.50     10.61 o 
   4  -6   2        5.75       13.56      2.95 o 
   5  -6   2      274.15      258.88     11.20 o 
   6  -6   2      444.30      474.72     24.18 o 
   7  -6   2      132.01      136.22      8.85 o 
   8  -6   2       61.23       43.05      7.08 o 
   9  -6   2        4.73        0.59      4.13 o 
  -8  -5   2       17.22       19.46      5.31 o 
  -7  -5   2       55.21       49.54      5.90 o 
  -6  -5   2       33.25       34.20      5.31 o 
  -5  -5   2     1408.40     1414.72     54.84 o 
  -4  -5   2      245.83      265.96     14.74 o 
  -3  -5   2        1.35        1.77      3.54 o 
  -2  -5   2      644.89      568.48     24.77 o 
  -1  -5   2     9262.75     9313.82    144.48 o 
   0  -5   2     1857.21     2039.59     43.56 o 
   1  -5   2      289.25      372.78     23.00 o 
   2  -5   2     4151.96     3694.56     89.05 o 
   3  -5   2     3456.67     3320.09     94.35 o 
   4  -5   2     1001.49      890.47     34.20 o 
   5  -5   2      203.82      189.89      8.85 o 
   6  -5   2        0.15        9.44      3.54 o 
   7  -5   2      511.24      517.18     20.64 o 
   8  -5   2       16.37       21.23      6.49 o 
   9  -5   2       18.94       21.23      7.08 o 
  -9  -4   2       48.60       66.05      8.85 o 
  -8  -4   2        5.37        5.31      4.72 o 
  -7  -4   2      101.09       67.23      6.49 o 
  -6  -4   2      125.42      159.22      8.85 o 
  -5  -4   2       18.38       21.82      4.13 o 
  -4  -4   2      400.67      441.70     19.46 o 
  -3  -4   2     1277.17     1106.89     40.10 o 
  -2  -4   2     3190.12     3197.43     87.28 o 
  -1  -4   2       55.91       65.97      2.65 o 
   0  -4   2     2846.46     3058.37     47.73 o 
   1  -4   2      495.94      566.47     23.00 o 
   2  -4   2     3433.21     3393.22     79.61 o 
   3  -4   2      873.40      826.78     31.84 o 
   4  -4   2       16.81       18.28      2.95 o 
   5  -4   2      548.61      527.20     21.82 o 
   6  -4   2      276.61      295.45     11.79 o 
   7  -4   2       28.92       36.56      5.31 o 
   8  -4   2       21.34       33.61      4.72 o 
   9  -4   2        4.09        6.49      5.90 o 
  -9  -3   2        0.03        1.18      4.72 o 
  -8  -3   2      125.46       90.82      8.85 o 
  -7  -3   2      200.47      206.99     10.61 o 
  -6  -3   2       62.65       64.87      5.90 o 
  -5  -3   2      611.19      515.41     25.36 o 
  -4  -3   2      244.05      221.73     11.20 o 
  -3  -3   2      651.70      515.41     22.41 o 
  -2  -3   2     2446.86     2327.60     69.00 o 
  -1  -3   2     4449.21     4410.27     61.63 o 
   0  -3   2     3774.25     3911.95    130.92 o 
   1  -3   2       97.46      104.27      4.42 o 
   2  -3   2      667.22      713.55     25.36 o 
   3  -3   2     3765.88     3569.54     92.00 o 
   4  -3   2     1404.72     1346.32     46.00 o 
   5  -3   2     2750.87     2760.45    106.74 o 
   6  -3   2      227.16      226.45     12.38 o 
   7  -3   2       18.37        7.67      5.90 o 
   8  -3   2        3.49       -0.59      4.72 o 
   9  -3   2       63.96       93.17      8.26 o 
  -9  -2   2       41.34       38.33      7.67 o 
  -8  -2   2       49.38       66.05      7.67 o 
  -7  -2   2     1058.23     1045.56     46.59 o 
  -6  -2   2      122.93      104.38      7.08 o 
  -5  -2   2       64.80       58.38      4.72 o 
  -4  -2   2     1239.52     1048.51     39.51 o 
  -3  -2   2        7.89        5.31      2.95 o 
  -2  -2   2      777.10      643.97     24.18 o 
  -1  -2   2      588.73      567.64     19.78 o 
   0  -2   2        5.17        5.62      0.83 o 
   1  -2   2      324.72      385.86     31.55 o 
   2  -2   2     4495.67     4160.44     82.56 o 
   3  -2   2     2304.51     2481.52     77.25 o 
   4  -2   2      581.49      568.48     24.18 o 
   5  -2   2     1889.28     1968.47     92.59 o 
   6  -2   2       37.10       54.25      4.72 o 
   7  -2   2        0.26       -3.54      3.54 o 
   8  -2   2       34.21       37.15      5.31 o 
   9  -2   2       55.43       79.02      9.44 o 
  -9  -1   2        4.19        6.49      5.90 o 
  -8  -1   2       63.62       55.43      6.49 o 
  -7  -1   2       21.74       10.61      4.72 o 
  -6  -1   2      445.07      441.70     21.82 o 
  -5  -1   2      129.92      139.17      6.49 o 
  -4  -1   2      272.03      312.55     13.56 o 
  -3  -1   2      904.90      777.83     28.31 o 
  -2  -1   2    16608.92    17098.18    160.40 o 
  -1  -1   2      184.07      229.89      6.78 o 
   0  -1   2      648.14      834.03     17.30 o 
   1  -1   2      806.55      844.21     36.27 o 
   2  -1   2     2872.71     2910.83     69.59 o 
   3  -1   2      619.70      517.18     21.82 o 
   4  -1   2     1097.83     1237.81     43.64 o 
   5  -1   2     3751.71     3786.56    125.61 o 
   6  -1   2       43.90       37.15      4.72 o 
   7  -1   2        1.56        1.18      5.31 o 
   8  -1   2       64.32       76.07      6.49 o 
   9  -1   2        4.53       11.79      4.72 o 
  -9   0   2      113.27      102.02      8.85 o 
  -8   0   2       56.33       53.07      7.67 o 
  -7   0   2      793.57      744.81     34.20 o 
  -6   0   2       28.66       27.13      5.31 o 
  -5   0   2     1279.97     1220.12     46.59 o 
  -4   0   2       66.25       54.84      4.13 o 
  -3   0   2     2590.56     2696.76     76.66 o 
  -2   0   2      297.74      354.42     14.15 o 
  -1   0   2     3752.45     4093.60    161.88 o 
   0   0   2       28.61       43.64      1.25 o 
   1   0   2      349.72      301.13      8.34 o 
   2   0   2    31689.80    30725.30    233.53 o 
   3   0   2        2.23        1.18      2.36 o 
   4   0   2      352.54      329.06     15.92 o 
   5   0   2     1424.40     1380.52     51.31 o 
   6   0   2       65.27       64.28      5.90 o 
   7   0   2       27.07       30.67      4.72 o 
   8   0   2       38.54       44.23      5.90 o 
   9   0   2       55.18       61.33      7.67 o 
  -9   1   2        2.96        4.13      4.72 o 
  -8   1   2       84.19       73.12      6.49 o 
  -7   1   2      162.80      189.89      8.26 o 
  -6   1   2      231.30      215.25     12.38 o 
  -5   1   2     2295.04     2049.26     88.46 o 
  -4   1   2     2068.18     1934.85     74.30 o 
  -3   1   2      196.74      218.78      7.67 o 
  -2   1   2     9509.39     9798.70    119.71 o 
  -1   1   2       67.92       85.51      2.40 o 
   0   1   2      150.72      229.17     10.03 o 
   1   1   2     1993.82     2211.05    137.70 o 
   2   1   2       25.95       18.28      3.54 o 
   3   1   2        1.51        0.59      2.95 o 
   4   1   2      226.79      211.12      8.26 o 
   5   1   2      593.06      646.33     27.13 o 
   6   1   2       36.03       30.67      4.72 o 
   7   1   2       98.27      107.92      8.26 o 
   8   1   2       44.78       57.20      7.08 o 
   9   1   2       12.80       20.64      5.90 o 
  -9   2   2      109.17      150.38     10.03 o 
  -8   2   2       64.96       87.87      7.08 o 
  -7   2   2      443.39      432.85     12.97 o 
  -6   2   2       80.68      101.43      7.08 o 
  -5   2   2       17.50       17.10      3.54 o 
  -4   2   2       67.40       57.20      4.13 o 
  -3   2   2     8792.62     8321.46    135.04 o 
  -2   2   2      709.97      757.19     36.56 o 
  -1   2   2      142.36      137.31      4.53 o 
   0   2   2     4469.25     4689.81     67.52 o 
   1   2   2     1079.91     1108.50     43.93 o 
   2   2   2    12278.91    12108.02    168.66 o 
   3   2   2      879.04      983.64     35.97 o 
   4   2   2        8.43       12.38      4.72 o 
   5   2   2       14.08       23.59      4.72 o 
   6   2   2       75.56       84.33      7.08 o 
   7   2   2        0.76        3.54      5.31 o 
   8   2   2       26.09       18.87      7.67 o 
 -10   3   2        7.05       12.97      7.67 o 
  -9   3   2       58.87       58.97      7.67 o 
  -8   3   2       42.19       35.97      5.90 o 
  -7   3   2        0.03        2.36      3.54 o 
  -6   3   2      185.77      186.35      8.26 o 
  -5   3   2      193.72      186.35      8.85 o 
  -4   3   2      374.18      339.68     16.51 o 
  -3   3   2       69.96       79.61      4.72 o 
  -2   3   2    10612.78    10788.83    138.58 o 
  -1   3   2       68.14       67.73      2.69 o 
   0   3   2      684.32      700.30     20.06 o 
   1   3   2      191.84      199.06      6.63 o 
   2   3   2       10.45       23.59      2.95 o 
   3   3   2     1319.85     1538.57     75.48 o 
   4   3   2      247.20      287.78      9.44 o 
   5   3   2      186.25      165.12      8.26 o 
   6   3   2        0.35       -3.54      4.13 o 
   7   3   2       20.15       15.92      5.31 o 
   8   3   2        5.79        4.13      5.31 o 
 -10   4   2       10.33       30.67      6.49 o 
  -9   4   2        0.02        1.18      4.72 o 
  -8   4   2      128.84      132.10      8.26 o 
  -7   4   2      241.00      194.02     11.20 o 
  -6   4   2      158.49      130.33      7.08 o 
  -5   4   2      263.13      215.25     11.20 o 
  -4   4   2      829.73      806.73     31.25 o 
  -3   4   2      713.71      643.97     25.95 o 
  -2   4   2       21.75       30.08      2.95 o 
  -1   4   2      372.74      509.53     13.55 o 
   0   4   2     1312.77     1358.11     57.79 o 
   1   4   2        9.48       14.51      3.24 o 
   2   4   2     1218.81     1231.91     43.05 o 
   3   4   2      303.53      303.70     14.15 o 
   4   4   2      382.33      469.41     21.82 o 
   5   4   2        0.69       -4.72      4.72 o 
   6   4   2        2.72       -1.18      3.54 o 
   7   4   2        4.33        7.08      4.72 o 
   8   4   2       17.60       24.18      5.90 o 
 -10   5   2        0.53        2.36      4.72 o 
  -9   5   2       56.61       50.13      7.08 o 
  -8   5   2        2.33        2.36      5.31 o 
  -7   5   2       83.55       83.74      6.49 o 
  -6   5   2      847.35      891.65     35.97 o 
  -5   5   2      192.39      196.96      9.44 o 
  -4   5   2      523.95      550.79     24.18 o 
  -3   5   2       65.44      110.87      5.90 o 
  -2   5   2     1744.86     1565.69     64.28 o 
  -1   5   2        6.54       16.70      2.08 o 
   0   5   2    14980.21    15316.82    307.24 o 
   1   5   2        8.76       20.55      2.50 o 
   2   5   2     2100.91     2206.12     87.28 o 
   3   5   2     1521.48     1456.01     54.84 o 
   4   5   2       33.02       28.90      4.72 o 
   5   5   2      705.15      688.20     33.02 o 
   6   5   2       21.71       28.31      6.49 o 
   7   5   2       72.08       66.05      7.67 o 
  -9   6   2        1.28       -1.18      5.31 o 
  -8   6   2      130.14      123.84      8.26 o 
  -7   6   2       44.40       30.67      5.31 o 
  -6   6   2      362.24      344.39     15.33 o 
  -5   6   2        2.54        5.90      3.54 o 
  -4   6   2      218.22      224.68      8.85 o 
  -3   6   2      227.09      246.50     11.20 o 
  -2   6   2     2601.96     2456.75     84.33 o 
  -1   6   2      721.68      716.97     24.77 o 
   0   6   2      728.97      803.43     22.31 o 
   1   6   2       67.11       73.48      3.53 o 
   2   6   2      111.40      105.56      6.49 o 
   3   6   2        3.13        2.36      3.54 o 
   4   6   2      189.30      168.66      8.85 o 
   5   6   2      142.26      114.40      8.85 o 
   6   6   2        0.72        1.77      4.72 o 
   7   6   2        1.64        2.36      5.31 o 
  -9   7   2       28.24       26.54      6.49 o 
  -8   7   2        0.90        0.00      5.31 o 
  -7   7   2       38.54       26.54      5.90 o 
  -6   7   2       26.77       23.59      4.72 o 
  -5   7   2      380.44      416.34     19.46 o 
  -4   7   2      925.91      899.31     35.38 o 
  -3   7   2      451.71      470.00     22.41 o 
  -2   7   2        3.45        5.90      4.13 o 
  -1   7   2      491.26      503.08     25.36 o 
   0   7   2     3724.66     3694.54    102.91 o 
   1   7   2      221.59      190.68     13.56 o 
   2   7   2      188.67      156.86      8.26 o 
   3   7   2       32.15       25.36      6.49 o 
   4   7   2      125.52      152.74      8.85 o 
   5   7   2      162.80      154.51      8.85 o 
   6   7   2       15.25       31.25      5.31 o 
   7   7   2        0.98        0.00      4.13 o 
  -9   8   2        2.94        7.08      5.31 o 
  -8   8   2       79.72       64.87      7.08 o 
  -7   8   2       62.00       60.15      6.49 o 
  -6   8   2       47.00       60.74      7.08 o 
  -5   8   2      255.39      277.76     11.79 o 
  -4   8   2      196.50      161.58     10.61 o 
  -3   8   2     1432.75     1395.85     48.36 o 
  -2   8   2      116.68       89.64      5.31 o 
  -1   8   2       11.87       23.19      2.69 o 
   0   8   2       89.98       90.38      8.26 o 
   1   8   2     1482.93     1522.88     39.74 o 
   2   8   2        2.95        3.54      4.72 o 
   3   8   2       12.49       10.03      5.90 o 
   4   8   2        0.87        2.36      5.31 o 
   5   8   2      131.12      173.97      8.85 o 
   6   8   2       31.33       31.25      7.08 o 
  -9   9   2       25.29       43.05      7.08 o 
  -8   9   2        9.99       12.38      5.31 o 
  -7   9   2       11.51       17.69      5.31 o 
  -6   9   2      146.92      142.12      8.85 o 
  -5   9   2      168.27      204.04     11.79 o 
  -4   9   2        9.65       14.74      4.13 o 
  -3   9   2       26.34       17.10      4.72 o 
  -2   9   2       48.78       54.25      5.31 o 
  -1   9   2        0.34        2.09      3.54 o 
   0   9   2       22.95       14.17      3.34 o 
   1   9   2      100.39      120.54      5.62 o 
   2   9   2      349.48      442.29     17.69 o 
   3   9   2      408.59      385.08     18.28 o 
   4   9   2       14.67       24.77      5.31 o 
   5   9   2        9.32       10.03      4.72 o 
   6   9   2       20.67       27.13      7.08 o 
  -9  10   2       11.39        3.54      5.90 o 
  -8  10   2       12.38       12.97      5.90 o 
  -7  10   2       78.35       92.00      8.26 o 
  -6  10   2       39.11       37.74      6.49 o 
  -5  10   2       19.28       21.23      6.49 o 
  -4  10   2      397.81      450.54     21.23 o 
  -3  10   2      248.65      263.01     11.79 o 
  -2  10   2      347.93      364.44     12.97 o 
  -1  10   2      172.44      204.89     11.79 o 
   0  10   2      755.58      797.24     25.44 o 
   1  10   2      616.40      562.13     16.85 o 
   2  10   2      651.85      599.15     23.59 o 
   3  10   2      265.16      274.81     14.74 o 
   4  10   2        0.65       -3.54      4.13 o 
   5  10   2       49.19       49.54      6.49 o 
  -8  11   2       25.20       21.82      5.90 o 
  -7  11   2       21.21       20.05      5.90 o 
  -6  11   2        5.06       10.61      5.90 o 
  -5  11   2       62.73       28.90      7.67 o 
  -4  11   2      562.67      579.10     21.82 o 
  -3  11   2       10.33       11.20      5.31 o 
  -2  11   2      162.41      139.17      8.26 o 
  -1  11   2        3.63       -0.76      4.25 o 
   0  11   2       16.85        2.64      3.94 o 
   1  11   2       58.52       87.76      5.62 o 
   2  11   2       37.65       68.41      7.67 o 
   3  11   2        6.80        3.54      5.31 o 
   4  11   2       12.41       19.46      7.08 o 
   5  11   2        1.82        1.18      4.13 o 
  -8  12   2        5.69        0.59      5.31 o 
  -7  12   2       40.11       48.36      6.49 o 
  -6  12   2       40.51       46.00      6.49 o 
  -5  12   2      101.80      117.35      9.44 o 
  -4  12   2      639.83      709.43     31.84 o 
  -3  12   2        0.03        1.77      7.08 o 
  -2  12   2       49.15       52.48      5.90 o 
  -1  12   2        5.55        5.84      5.01 o 
   0  12   2       83.00       72.25      5.00 o 
   1  12   2       39.69       20.29      3.94 o 
   2  12   2        2.48       -0.59      4.72 o 
   3  12   2      122.61      123.25     10.03 o 
   4  12   2       46.79       61.92      8.85 o 
  -8  13   2       18.94       38.92      5.90 o 
  -7  13   2       16.97       24.77      7.08 o 
  -6  13   2        1.23       -0.59      5.31 o 
  -5  13   2        6.14       -0.59      5.90 o 
  -4  13   2       46.04       37.74      6.49 o 
  -3  13   2       81.88       80.20      8.85 o 
  -2  13   2      127.34      129.15     11.20 o 
  -1  13   2      247.15      244.71      8.48 o 
   0  13   2       37.80       39.24      4.95 o 
   1  13   2        1.99        5.90      3.75 o 
   2  13   2       16.76       36.56      7.08 o 
   3  13   2       44.43       47.18      8.26 o 
  -7  14   2       22.39       28.90      6.49 o 
  -6  14   2        0.16        8.26      5.90 o 
  -5  14   2       80.58       96.71      9.44 o 
  -4  14   2       12.40       10.61      5.31 o 
  -3  14   2        7.05       31.25      7.08 o 
  -2  14   2       48.46       53.07      7.67 o 
  -1  14   2        0.56        1.97      4.95 o 
   0  14   2        1.26        4.04      4.02 o 
   1  14   2       12.89       31.06      7.37 o 
   2  14   2        2.35        6.49      5.90 o 
  -6  15   2       47.99       62.51      8.26 o 
  -5  15   2        2.12        8.85      5.90 o 
  -4  15   2       78.49       61.92      8.26 o 
  -3  15   2       23.75       35.38      8.85 o 
  -2  15   2       46.92       42.46      7.08 o 
  -1  15   2       26.29       22.06      5.62 o 
   0  15   2        5.24        0.78      4.36 o 
   1  15   2       49.50       60.98      5.95 o 
  -5  16   2       13.54       23.00      8.85 o 
  -4  16   2        6.26       -1.18      5.31 o 
  -3  16   2       15.69       11.20      8.85 o 
  -2  16   2       15.58       31.84      6.49 o 
  -1  16   2       12.79       22.83      5.90 o 
   0  16   2        8.80       16.20      4.67 o 
  -1 -17   3        0.23       -1.90      4.78 o 
   0 -17   3       20.35       24.53      5.20 o 
   1 -17   3       55.81       61.19      6.45 o 
   2 -17   3       22.79       11.79      8.26 o 
   3 -17   3       10.65       34.79      7.67 o 
   4 -17   3       68.88       64.28      7.67 o 
  -2 -16   3        8.09        3.54      5.90 o 
  -1 -16   3       23.79       34.51      7.08 o 
   0 -16   3       34.77       29.61      5.37 o 
   1 -16   3       22.57       29.64      5.10 o 
   2 -16   3      131.71      156.27     10.61 o 
   3 -16   3        8.68       14.74      7.08 o 
   4 -16   3        6.91       -5.90      5.90 o 
   5 -16   3       31.08       23.00      8.26 o 
  -3 -15   3       35.66       46.59      8.26 o 
  -2 -15   3       30.21       23.00      7.67 o 
  -1 -15   3        6.00        7.13      5.60 o 
   0 -15   3       45.27       36.52      5.62 o 
   1 -15   3        0.01       -1.06      3.94 o 
   2 -15   3        0.54       13.56      6.49 o 
   3 -15   3        6.81       14.74      5.90 o 
   4 -15   3       20.12       30.08      7.67 o 
   5 -15   3       30.98       23.59      7.67 o 
   6 -15   3        1.83        5.31      5.31 o 
  -4 -14   3       54.66       57.79      8.26 o 
  -3 -14   3        0.07       -4.13      4.13 o 
  -2 -14   3       70.03       75.48      7.67 o 
  -1 -14   3       21.91       27.91      5.01 o 
   0 -14   3       58.32       40.96      6.78 o 
   1 -14   3       11.19       18.06      4.59 o 
   2 -14   3        0.17        2.95      5.90 o 
   3 -14   3      118.49      120.30      8.85 o 
   4 -14   3        0.19        4.72      4.13 o 
   5 -14   3       50.44       18.28      7.67 o 
   6 -14   3       45.14       38.33      7.08 o 
   7 -14   3       16.32       35.38      7.08 o 
  -5 -13   3        0.58       -2.36      4.13 o 
  -4 -13   3       15.25       13.56      5.31 o 
  -3 -13   3        2.63        1.77      5.31 o 
  -2 -13   3       15.32       27.13      5.90 o 
  -1 -13   3      451.77      414.98     32.73 o 
   0 -13   3      699.58      696.70     24.81 o 
   1 -13   3      615.51      638.97     20.00 o 
   2 -13   3      263.59      271.27     11.79 o 
   3 -13   3        7.00        5.90      5.90 o 
   4 -13   3        3.49        4.13      5.90 o 
   5 -13   3       25.76       16.51      5.90 o 
   6 -13   3       12.98       14.74      5.31 o 
   7 -13   3       47.08       41.87      7.08 o 
   8 -13   3        0.24        1.77      4.13 o 
  -5 -12   3      163.62      153.92     11.20 o 
  -4 -12   3       90.13       73.71      8.26 o 
  -3 -12   3      259.78      239.42     11.79 o 
  -2 -12   3      371.52      331.42     16.51 o 
  -1 -12   3       25.17       37.70      3.94 o 
   0 -12   3       33.97       54.21      4.78 o 
   1 -12   3        1.21       -1.96      3.94 o 
   2 -12   3      122.75      123.84      8.26 o 
   3 -12   3        8.51       23.00      5.90 o 
   4 -12   3       54.67       47.18      7.08 o 
   5 -12   3       63.96       70.18      7.67 o 
   6 -12   3      269.27      297.81     14.15 o 
   7 -12   3       91.91      112.05      7.67 o 
   8 -12   3       26.05       24.18      5.90 o 
  -6 -11   3       63.78       71.36      8.26 o 
  -5 -11   3       59.43       48.36      7.67 o 
  -4 -11   3        1.61       -2.95      3.54 o 
  -3 -11   3       22.39       35.97      5.90 o 
  -2 -11   3      545.54      559.64     27.13 o 
  -1 -11   3      119.04       97.03      5.00 o 
   0 -11   3      456.72      444.26     23.29 o 
   1 -11   3       98.94       90.76      4.36 o 
   2 -11   3      364.47      370.34     16.51 o 
   3 -11   3     1107.24     1124.59     47.18 o 
   4 -11   3      202.60      195.20      8.85 o 
   5 -11   3       23.49       30.67      6.49 o 
   6 -11   3        0.45       -1.18      4.72 o 
   7 -11   3        8.19        8.85      5.31 o 
   8 -11   3       20.44       42.46      5.90 o 
  -6 -10   3       32.56       38.33      6.49 o 
  -5 -10   3      180.52      171.61      9.44 o 
  -4 -10   3        1.78       -0.59      4.13 o 
  -3 -10   3      186.66      191.07     11.79 o 
  -2 -10   3       13.25       14.15      4.72 o 
  -1 -10   3      102.60      114.32      8.26 o 
   0 -10   3      257.10      231.46      6.65 o 
   1 -10   3      110.12       90.80      5.01 o 
   2 -10   3       14.85       11.79      3.54 o 
   3 -10   3      188.96      173.97     12.38 o 
   4 -10   3      285.30      269.50     14.15 o 
   5 -10   3      125.87      148.61      7.08 o 
   6 -10   3       64.14       60.15      5.90 o 
   7 -10   3       52.20       47.77      6.49 o 
   8 -10   3        0.62        0.00      4.13 o 
   9 -10   3        6.32       11.20      7.08 o 
  -7  -9   3        0.03        1.18      4.72 o 
  -6  -9   3      232.03      187.53     12.38 o 
  -5  -9   3       85.23       64.28      6.49 o 
  -4  -9   3      550.73      541.95     26.54 o 
  -3  -9   3      256.07      250.63     10.61 o 
  -2  -9   3       18.71       22.41      5.31 o 
  -1  -9   3      632.03      573.60     27.42 o 
   0  -9   3     1225.53     1189.21     31.80 o 
   1  -9   3      832.15      919.01     24.81 o 
   2  -9   3      452.87      415.75     18.87 o 
   3  -9   3     3749.26     3721.69    119.71 o 
   4  -9   3        0.53        2.95      4.13 o 
   5  -9   3      630.84      620.38     27.13 o 
   6  -9   3       26.60       27.72      5.90 o 
   7  -9   3       46.71       35.97      5.31 o 
   8  -9   3       34.64       49.54      7.08 o 
   9  -9   3        0.80       -1.77      4.72 o 
  -7  -8   3        2.70        4.13      4.72 o 
  -6  -8   3       25.41       29.49      5.90 o 
  -5  -8   3        3.78        1.77      3.54 o 
  -4  -8   3      145.64      130.92      8.26 o 
  -3  -8   3     2136.45     2241.50    103.20 o 
  -2  -8   3      498.09      456.44     20.05 o 
  -1  -8   3      126.47      131.63      8.26 o 
   0  -8   3     4116.71     3966.29    156.27 o 
   1  -8   3       21.54       27.06      3.24 o 
   2  -8   3      176.96      205.81     10.61 o 
   3  -8   3     1052.07      968.31     38.33 o 
   4  -8   3       78.82       77.25      5.31 o 
   5  -8   3       98.29      109.10      6.49 o 
   6  -8   3      169.68      156.27      8.85 o 
   7  -8   3        0.04        0.00      4.13 o 
   8  -8   3        7.23        4.13      4.13 o 
   9  -8   3        5.65        8.26      5.90 o 
  -8  -7   3        0.84       -1.77      4.72 o 
  -7  -7   3       56.81       33.61      6.49 o 
  -6  -7   3      267.09      276.58     13.56 o 
  -5  -7   3        5.63        0.59      3.54 o 
  -4  -7   3     1018.06     1013.72     42.46 o 
  -3  -7   3      246.04      251.22     14.15 o 
  -2  -7   3       60.55       57.79      5.31 o 
  -1  -7   3     1324.53     1235.99     61.04 o 
   0  -7   3      295.95      357.33     20.35 o 
   1  -7   3      583.79      525.85     15.60 o 
   2  -7   3       13.61       16.51      3.54 o 
   3  -7   3     1084.01      996.62     37.15 o 
   4  -7   3      323.84      318.45     14.74 o 
   5  -7   3     1919.99     1931.90     93.17 o 
   6  -7   3      114.03       96.71      6.49 o 
   7  -7   3       14.04       15.92      7.08 o 
   8  -7   3        8.70       15.92      5.90 o 
   9  -7   3        1.81        3.54      4.13 o 
  -8  -6   3       16.30       18.87      5.31 o 
  -7  -6   3        0.15        5.31      4.13 o 
  -6  -6   3      312.02      294.27     18.87 o 
  -5  -6   3        9.13       12.38      4.13 o 
  -4  -6   3      182.46      169.84      9.44 o 
  -3  -6   3      136.48      168.66     10.61 o 
  -2  -6   3       13.10       27.13      4.13 o 
  -1  -6   3      200.57      208.81      7.29 o 
   0  -6   3     5350.09     5286.82    125.31 o 
   1  -6   3     1915.96     2139.50    109.10 o 
   2  -6   3      601.65      531.33     21.82 o 
   3  -6   3     3118.02     3053.54     96.71 o 
   4  -6   3       59.50       57.20      4.72 o 
   5  -6   3       15.60       17.10      4.13 o 
   6  -6   3     2219.03     2159.53     69.00 o 
   7  -6   3       23.06       25.36      5.31 o 
   8  -6   3        1.30        7.67      4.72 o 
   9  -6   3        1.44        2.95      5.31 o 
  -8  -5   3        1.30        1.18      4.72 o 
  -7  -5   3       40.60       42.46      5.90 o 
  -6  -5   3     1084.25     1053.82     43.64 o 
  -5  -5   3      204.82      198.14      8.26 o 
  -4  -5   3      347.82      349.70     14.74 o 
  -3  -5   3       21.28       10.61      2.95 o 
  -2  -5   3     1317.61     1178.84     57.20 o 
  -1  -5   3     4831.91     4793.12     72.55 o 
   0  -5   3      202.48      204.59     10.32 o 
   1  -5   3     4020.71     4037.69     62.95 o 
   2  -5   3      197.61      247.09     10.03 o 
   3  -5   3     1247.13     1262.58     59.56 o 
   4  -5   3      665.78      666.38     27.72 o 
   5  -5   3     1860.64     1872.34     90.23 o 
   6  -5   3      153.86      179.27     10.03 o 
   7  -5   3        0.41        4.13      4.72 o 
   8  -5   3       11.51       12.38      5.31 o 
   9  -5   3        0.07       -1.18      4.72 o 
  -9  -4   3        0.03        0.00      4.72 o 
  -8  -4   3       15.15       14.74      5.31 o 
  -7  -4   3      171.03      162.76      8.26 o 
  -6  -4   3       31.07       38.33      7.08 o 
  -5  -4   3       38.57       45.41      4.72 o 
  -4  -4   3       18.02       30.08      4.13 o 
  -3  -4   3     2593.35     2442.60     86.10 o 
  -2  -4   3       73.99       91.41      4.72 o 
  -1  -4   3      375.37      364.25     11.46 o 
   0  -4   3     1695.08     1675.97     37.30 o 
   1  -4   3      894.77      854.92     27.90 o 
   2  -4   3     7702.64     7527.12    121.48 o 
   3  -4   3        9.62       20.05      2.95 o 
   4  -4   3       46.82       48.95      4.13 o 
   5  -4   3     1220.34     1208.91     48.36 o 
   6  -4   3     1225.20     1077.41     39.51 o 
   7  -4   3      225.46      218.78      9.44 o 
   8  -4   3      298.39      386.26     17.10 o 
   9  -4   3        1.29       -4.72      4.72 o 
  -9  -3   3        0.06       -4.13      4.13 o 
  -8  -3   3       16.87       16.51      4.72 o 
  -7  -3   3       29.50       28.90      7.08 o 
  -6  -3   3      307.80      241.78     12.38 o 
  -5  -3   3      409.96      346.16     17.69 o 
  -4  -3   3        6.92        8.85      3.54 o 
  -3  -3   3      766.74      746.58     29.49 o 
  -2  -3   3      674.11      664.02     24.77 o 
  -1  -3   3     3154.22     3452.98     84.33 o 
   0  -3   3      276.94      240.40      9.44 o 
   1  -3   3    45595.05    43429.77   1122.82 o 
   2  -3   3      283.39      254.76     10.03 o 
   3  -3   3      392.21      376.24     17.10 o 
   4  -3   3      259.01      270.09      9.44 o 
   5  -3   3       31.17       27.13      5.31 o 
   6  -3   3      794.24      767.22     30.67 o 
   7  -3   3       62.74       52.48      5.90 o 
   8  -3   3       44.04       58.97      5.90 o 
   9  -3   3        2.35        0.59      4.72 o 
  -9  -2   3        1.82       -1.18      4.72 o 
  -8  -2   3       17.10       18.87      5.90 o 
  -7  -2   3       27.00       26.54      4.72 o 
  -6  -2   3     1185.77     1120.46     47.77 o 
  -5  -2   3      571.68      576.74     24.77 o 
  -4  -2   3       65.80       63.69      4.72 o 
  -3  -2   3    11399.86    11130.27    165.12 o 
  -2  -2   3        9.88        3.54      2.36 o 
  -1  -2   3        8.68        7.27      1.25 o 
   0  -2   3      148.47      259.59      7.71 o 
   1  -2   3    35296.55    34310.87   1269.36 o 
   2  -2   3       53.87      127.97      4.13 o 
   3  -2   3      327.79      308.42     12.97 o 
   4  -2   3      880.78      776.65     31.84 o 
   5  -2   3      153.39      160.40      7.08 o 
   6  -2   3      556.10      551.97     21.82 o 
   7  -2   3      101.06      109.10      8.26 o 
   8  -2   3      238.35      248.86     11.79 o 
   9  -2   3        0.20        2.95      4.72 o 
  -9  -1   3        2.63        1.18      4.72 o 
  -8  -1   3      202.58      211.12     10.03 o 
  -7  -1   3       22.01       27.13      5.31 o 
  -6  -1   3      637.30      600.92     25.36 o 
  -5  -1   3        1.73        4.13      2.95 o 
  -4  -1   3      175.82      215.25     10.61 o 
  -3  -1   3        2.00       20.64      2.95 o 
  -2  -1   3     3248.18     3039.39     70.18 o 
  -1  -1   3     3081.62     3355.21     45.62 o 
   0  -1   3      266.62      291.27      8.12 o 
   1  -1   3    55632.92    55699.28   1872.64 o 
   2  -1   3      141.56      206.40     10.61 o 
   3  -1   3      116.90      117.94      4.72 o 
   4  -1   3     2503.65     2435.52     93.17 o 
   5  -1   3       54.90       56.61      5.90 o 
   6  -1   3        0.60        5.90      4.72 o 
   7  -1   3        1.53       -1.77      4.13 o 
   8  -1   3       72.08      108.51      8.26 o 
   9  -1   3       24.24       34.79      6.49 o 
  -9   0   3       40.14       53.07      7.08 o 
  -8   0   3       41.29       35.38      5.90 o 
  -7   0   3      121.08      145.66      7.67 o 
  -6   0   3     1383.48     1383.47     53.07 o 
  -5   0   3       30.70       37.15      4.13 o 
  -4   0   3     1041.33     1089.79     40.10 o 
  -3   0   3      854.13      775.47     28.90 o 
  -2   0   3      393.54      388.62     15.33 o 
  -1   0   3      689.54      701.21     48.65 o 
   0   0   3       44.60       38.33      1.67 o 
   1   0   3    11571.58    12235.03    410.44 o 
   2   0   3      384.52      398.65     17.69 o 
   3   0   3      109.72      137.99      5.90 o 
   4   0   3       44.05       19.46      4.13 o 
   5   0   3       38.13       40.69      5.31 o 
   6   0   3       13.59        8.85      3.54 o 
   7   0   3       41.16       60.74      6.49 o 
   8   0   3        2.37        2.95      4.13 o 
   9   0   3        0.97        2.36      4.72 o 
  -9   1   3       43.94       40.10      7.67 o 
  -8   1   3      451.21      471.18     22.41 o 
  -7   1   3       26.63       19.46      3.54 o 
  -6   1   3       10.48       19.46      4.13 o 
  -5   1   3     1789.08     1828.70     86.10 o 
  -4   1   3      850.49      853.32     32.43 o 
  -3   1   3      504.44      557.87     22.41 o 
  -2   1   3     3831.93     3551.26     77.84 o 
  -1   1   3     3260.34     3353.06    119.42 o 
   0   1   3      436.73      486.87     12.93 o 
   1   1   3    46654.64    48044.22   2132.70 o 
   2   1   3      483.62      630.99     25.95 o 
   3   1   3      770.21      640.43     25.95 o 
   4   1   3     2387.89     2252.12     96.71 o 
   5   1   3       20.91       22.41      4.13 o 
   6   1   3      217.82      234.71     11.79 o 
   7   1   3        7.19        1.18      4.13 o 
   8   1   3       59.55       73.12      7.67 o 
 -10   2   3        0.02        1.18      5.31 o 
  -9   2   3       26.36       26.54      5.90 o 
  -8   2   3      175.16      156.86      9.44 o 
  -7   2   3      141.13      156.86      7.67 o 
  -6   2   3      181.39      194.61      9.44 o 
  -5   2   3     2074.50     2209.07     95.53 o 
  -4   2   3        2.58       14.74      3.54 o 
  -3   2   3     2038.76     2240.92     72.53 o 
  -2   2   3     1575.45     1527.36     55.43 o 
  -1   2   3    20731.09    22601.45    722.11 o 
   0   2   3       79.41      132.25      3.83 o 
   1   2   3     1862.57     2008.56     74.60 o 
   2   2   3        4.47       -1.77      1.77 o 
   3   2   3       36.53       31.25      3.54 o 
   4   2   3       25.30       35.38      5.31 o 
   5   2   3       86.58      111.46      7.08 o 
   6   2   3       25.89       26.54      4.72 o 
   7   2   3        0.58       -1.18      4.13 o 
   8   2   3       11.55       21.23      7.67 o 
 -10   3   3        1.12       -0.59      5.31 o 
  -9   3   3       17.12       27.13      7.08 o 
  -8   3   3      762.34      787.27     38.33 o 
  -7   3   3       13.47        7.67      4.72 o 
  -6   3   3      318.99      306.06     14.15 o 
  -5   3   3       71.33       77.84      5.90 o 
  -4   3   3     5294.64     5328.07    127.97 o 
  -3   3   3     1876.12     1780.35     67.82 o 
  -2   3   3        0.36       10.61      2.95 o 
  -1   3   3      823.67      772.39     40.69 o 
   0   3   3      639.33      608.27     16.47 o 
   1   3   3     1669.69     1693.70     94.35 o 
   2   3   3      165.49      199.32      8.85 o 
   3   3   3     1291.22     1311.52     47.77 o 
   4   3   3      708.80      748.35     32.43 o 
   5   3   3        2.69        1.18      4.13 o 
   6   3   3       63.73       49.54      7.08 o 
   7   3   3        0.01       -4.13      4.72 o 
   8   3   3       17.53       19.46      8.26 o 
 -10   4   3        4.42       12.38      6.49 o 
  -9   4   3        0.38        0.59      4.13 o 
  -8   4   3      244.86      242.37     11.20 o 
  -7   4   3      919.96      952.39     37.15 o 
  -6   4   3      475.90      493.59     19.46 o 
  -5   4   3       67.33       58.38      5.31 o 
  -4   4   3      744.08      875.73     33.61 o 
  -3   4   3       41.83       48.36      4.13 o 
  -2   4   3      275.72      297.22     12.97 o 
  -1   4   3     5313.02     5386.15     78.38 o 
   0   4   3      977.61      974.09     27.69 o 
   1   4   3     4643.07     4682.06    169.84 o 
   2   4   3     1173.01     1228.96     43.64 o 
   3   4   3      376.78      454.08     15.33 o 
   4   4   3      165.51      148.61      8.26 o 
   5   4   3        0.62        1.77      4.13 o 
   6   4   3       23.95       23.59      5.31 o 
   7   4   3       50.41       83.74      8.26 o 
   8   4   3        3.88        3.54      4.13 o 
 -10   5   3        7.44       21.82      5.90 o 
  -9   5   3        1.74        0.59      4.13 o 
  -8   5   3      200.30      181.63      9.44 o 
  -7   5   3        3.71        1.77      4.13 o 
  -6   5   3      860.02      822.06     35.38 o 
  -5   5   3      137.93      121.48      7.08 o 
  -4   5   3        8.26       14.15      4.13 o 
  -3   5   3     1253.23     1260.81     44.82 o 
  -2   5   3      414.35      507.74     21.23 o 
  -1   5   3      116.88      171.13     11.79 o 
   0   5   3     1873.73     1807.07     51.44 o 
   1   5   3     1555.28     1718.44     52.27 o 
   2   5   3       37.69       28.31      4.13 o 
   3   5   3      174.34      190.48     12.38 o 
   4   5   3       25.78       27.13      5.31 o 
   5   5   3       41.14       34.20      7.08 o 
   6   5   3       83.99       90.82      7.67 o 
   7   5   3       36.73       32.43      6.49 o 
  -9   6   3        8.06       16.51      5.31 o 
  -8   6   3      143.50      152.15      8.26 o 
  -7   6   3      146.24      173.38      8.26 o 
  -6   6   3      694.61      658.71     27.72 o 
  -5   6   3     1968.31     1773.27     63.69 o 
  -4   6   3      855.95      881.03     35.97 o 
  -3   6   3       54.50       47.77      4.72 o 
  -2   6   3       89.71       74.89      4.72 o 
  -1   6   3     1912.80     2073.65     58.78 o 
   0   6   3      513.68      544.80     15.22 o 
   1   6   3      773.50      890.08     26.68 o 
   2   6   3     2707.08     2442.60    107.33 o 
   3   6   3      237.71      243.55     12.97 o 
   4   6   3      479.31      518.95     24.18 o 
   5   6   3       17.32       25.95      5.31 o 
   6   6   3       44.11       34.79      5.31 o 
   7   6   3       34.72       25.36      7.67 o 
  -9   7   3       13.41       12.38      5.31 o 
  -8   7   3        5.87       14.15      5.90 o 
  -7   7   3       67.66       74.89      7.08 o 
  -6   7   3      459.30      394.52     20.05 o 
  -5   7   3       18.02       18.28      5.90 o 
  -4   7   3        1.31        0.59      2.95 o 
  -3   7   3     1682.33     1658.28     80.79 o 
  -2   7   3     1012.23      961.23     35.38 o 
  -1   7   3        0.10        3.19      2.40 o 
   0   7   3      376.28      407.76     13.27 o 
   1   7   3       83.04       96.82      6.19 o 
   2   7   3      163.88      194.02     11.79 o 
   3   7   3      338.17      338.50     14.15 o 
   4   7   3      101.84       78.43      7.67 o 
   5   7   3       27.94       39.51      6.49 o 
   6   7   3        7.28       10.61      5.90 o 
  -9   8   3       43.15       49.54      7.08 o 
  -8   8   3       27.78       12.38      7.67 o 
  -7   8   3        2.62        1.18      4.72 o 
  -6   8   3      120.95      109.10      7.67 o 
  -5   8   3     1157.45     1204.79     49.54 o 
  -4   8   3       17.76       20.64      4.72 o 
  -3   8   3      612.50      549.61     25.36 o 
  -2   8   3        7.53       15.33      4.72 o 
  -1   8   3       73.47       87.56      4.36 o 
   0   8   3      177.87      177.46      5.66 o 
   1   8   3      479.71      473.84     15.78 o 
   2   8   3      763.50      754.83     36.56 o 
   3   8   3      472.17      488.28     27.13 o 
   4   8   3       79.13       95.53      8.26 o 
   5   8   3       65.71       77.25      8.85 o 
   6   8   3        0.16        4.72      5.90 o 
  -9   9   3        2.64        0.59      5.31 o 
  -8   9   3       30.40       46.59      6.49 o 
  -7   9   3       15.43       26.54      5.90 o 
  -6   9   3       16.29        8.26      5.90 o 
  -5   9   3      103.82       94.94      8.85 o 
  -4   9   3       18.39       16.51      4.72 o 
  -3   9   3       32.70       35.97      5.90 o 
  -2   9   3       27.88       36.56      5.31 o 
  -1   9   3     2496.31     2537.68     78.18 o 
   0   9   3       22.98       12.97      3.34 o 
   1   9   3        6.76       10.61      4.53 o 
   2   9   3       48.68       51.89      7.67 o 
   3   9   3        5.13       12.97      4.72 o 
   4   9   3      138.14      119.12      9.44 o 
   5   9   3       21.93       21.82      7.67 o 
  -9  10   3       12.67       19.46      8.26 o 
  -8  10   3       36.04       37.74      8.26 o 
  -7  10   3      120.55      167.48     10.03 o 
  -6  10   3        6.50       16.51      5.90 o 
  -5  10   3       30.90       14.15      5.31 o 
  -4  10   3      307.24      257.71     15.92 o 
  -3  10   3      165.85      164.53      8.85 o 
  -2  10   3      178.13      214.07     12.38 o 
  -1  10   3      574.37      566.12     28.01 o 
   0  10   3      172.07      142.71      6.37 o 
   1  10   3      187.12      155.09      6.25 o 
   2  10   3        2.13        1.18      4.72 o 
   3  10   3       59.83       58.97      7.67 o 
   4  10   3       49.31       60.15      7.08 o 
   5  10   3        2.79        3.54      4.72 o 
  -8  11   3       23.15       26.54      6.49 o 
  -7  11   3       98.05       97.89      9.44 o 
  -6  11   3       74.78       58.97      7.67 o 
  -5  11   3      370.52      337.32     16.51 o 
  -4  11   3        0.40        7.08      4.72 o 
  -3  11   3        5.44       21.82      6.49 o 
  -2  11   3      285.97      307.24     17.10 o 
  -1  11   3      117.80      144.84      9.14 o 
   0  11   3      283.04      239.04     11.79 o 
   1  11   3       89.75       64.83      7.37 o 
   2  11   3       76.17       67.82     10.61 o 
   3  11   3       15.47       11.79      7.67 o 
   4  11   3       86.81       70.77      9.44 o 
  -8  12   3        9.17        7.08      6.49 o 
  -7  12   3        0.32        6.49      6.49 o 
  -6  12   3        2.92        2.36      5.31 o 
  -5  12   3       12.99        2.95      5.31 o 
  -4  12   3       80.79       56.02      6.49 o 
  -3  12   3       29.97       41.87      7.08 o 
  -2  12   3       41.07       34.20      6.49 o 
  -1  12   3       64.44       91.35      6.49 o 
   0  12   3       42.72       32.59      4.78 o 
   1  12   3        1.64       15.36      4.36 o 
   2  12   3        0.66        6.49      5.31 o 
   3  12   3        8.64       12.97      7.67 o 
   4  12   3       11.82       14.15      5.90 o 
  -7  13   3        6.79        7.08      8.26 o 
  -6  13   3      165.63      165.71     10.61 o 
  -5  13   3        2.06        2.36      5.90 o 
  -4  13   3        0.75       -3.54      4.13 o 
  -3  13   3      255.08      243.55     11.20 o 
  -2  13   3        0.81       11.20      5.90 o 
  -1  13   3       19.90       37.80      5.60 o 
   0  13   3      211.03      164.57      7.67 o 
   1  13   3      262.30      282.61     10.63 o 
   2  13   3       88.10       84.33     10.03 o 
   3  13   3       39.64       35.97      8.26 o 
  -7  14   3        1.58        5.31      5.90 o 
  -6  14   3       22.17       21.82      5.90 o 
  -5  14   3       13.09       24.77      7.08 o 
  -4  14   3       10.14        6.49      4.72 o 
  -3  14   3      161.65      165.12     10.03 o 
  -2  14   3        1.56       -4.72      4.72 o 
  -1  14   3       20.25       33.98      5.62 o 
   0  14   3        0.95        1.90      3.68 o 
   1  14   3       30.54       48.07      5.53 o 
   2  14   3       85.95       96.71     10.61 o 
  -6  15   3        3.70        1.77      5.90 o 
  -5  15   3       33.24       27.72      8.26 o 
  -4  15   3        0.01       -2.36      4.13 o 
  -3  15   3       92.32       70.77      9.44 o 
  -2  15   3       11.90       21.23      7.08 o 
  -1  15   3       19.11       20.33      6.19 o 
   0  15   3       21.57       25.74      5.23 o 
   1  15   3        2.15        9.11      5.53 o 
  -4  16   3        0.88       -4.72      4.72 o 
  -3  16   3       15.89       33.02      6.49 o 
  -2  16   3       22.43       44.23      7.67 o 
  -1  16   3       42.65       80.59      7.96 o 
  -1 -17   4       25.59       28.33      4.78 o 
   0 -17   4       15.36       42.28      6.21 o 
   1 -17   4       71.52       74.99      6.45 o 
   2 -17   4        7.73       12.38      5.90 o 
   3 -17   4        1.88        7.08      5.90 o 
   4 -17   4        3.85       11.79      5.90 o 
  -2 -16   4        0.36        4.13      5.90 o 
  -1 -16   4       80.06       53.12      5.79 o 
   0 -16   4       69.79       89.75      6.45 o 
   1 -16   4        0.38       -0.41      4.78 o 
   2 -16   4       56.47       89.05      7.67 o 
   3 -16   4        8.87       20.64      7.08 o 
   4 -16   4       14.40       14.74      6.49 o 
   5 -16   4       60.09       56.61      7.67 o 
  -3 -15   4        2.61        4.72      4.72 o 
  -2 -15   4       26.72       27.72      7.08 o 
  -1 -15   4      159.36      128.27     11.20 o 
   0 -15   4       13.52       17.71      3.94 o 
   1 -15   4       43.63       46.09      4.95 o 
   2 -15   4       13.44       18.87      5.90 o 
   3 -15   4        1.03        9.44      6.49 o 
   4 -15   4       62.01       61.92      7.67 o 
   5 -15   4        0.01        0.00      5.31 o 
   6 -15   4       78.47       86.69      8.26 o 
  -4 -14   4        0.56        5.31      4.13 o 
  -3 -14   4        4.43       -2.36      4.72 o 
  -2 -14   4      144.55      130.33     10.03 o 
  -1 -14   4       12.16        7.92      5.31 o 
   0 -14   4       29.62       44.09      4.59 o 
   1 -14   4       21.18       29.71      4.67 o 
   2 -14   4        3.76       11.20      5.31 o 
   3 -14   4        2.45        5.90      5.90 o 
   4 -14   4        4.23        3.54      5.31 o 
   5 -14   4       18.37       25.36      5.31 o 
   6 -14   4       28.16       30.08      5.90 o 
   7 -14   4       15.60       17.10      6.49 o 
  -5 -13   4       16.65       10.03      5.31 o 
  -4 -13   4       98.70       85.51      8.85 o 
  -3 -13   4       67.69       83.74      7.67 o 
  -2 -13   4       72.36       83.74      8.26 o 
  -1 -13   4      185.82      170.92      7.67 o 
   0 -13   4      138.66      127.38      5.84 o 
   1 -13   4       10.96       16.13      4.25 o 
   2 -13   4       12.48       21.23      5.31 o 
   3 -13   4      481.00      448.18     19.46 o 
   4 -13   4       29.04       24.77      5.90 o 
   5 -13   4       59.47       84.33      7.08 o 
   6 -13   4        6.29        6.49      4.72 o 
   7 -13   4       28.22       31.25      6.49 o 
   8 -13   4       17.95       19.46      5.90 o 
  -6 -12   4        8.10        8.85      5.31 o 
  -5 -12   4       57.40       54.25      7.08 o 
  -4 -12   4        5.13       12.97      5.31 o 
  -3 -12   4      372.49      395.70     19.46 o 
  -2 -12   4      219.25      166.89     10.03 o 
  -1 -12   4      197.57      229.40      6.63 o 
   0 -12   4       19.06       29.97      4.11 o 
   1 -12   4       65.21       74.36      4.67 o 
   2 -12   4       75.54       67.82      5.90 o 
   3 -12   4        9.08        1.77      6.49 o 
   4 -12   4      514.67      481.80     21.23 o 
   5 -12   4        0.38       -1.18      5.90 o 
   6 -12   4      201.90      191.07     10.03 o 
   7 -12   4        0.78       -4.72      5.31 o 
   8 -12   4       35.50       53.66      8.26 o 
  -6 -11   4        0.04       -1.77      4.13 o 
  -5 -11   4        7.27        4.72      5.31 o 
  -4 -11   4       51.42       62.51      8.26 o 
  -3 -11   4      405.24      419.88     20.05 o 
  -2 -11   4      465.62      434.62     18.87 o 
  -1 -11   4       95.25      100.77      4.78 o 
   0 -11   4        1.03        0.00      4.72 o 
   1 -11   4       90.17       79.76      7.96 o 
   2 -11   4      354.85      383.90     18.87 o 
   3 -11   4      220.40      235.30     12.38 o 
   4 -11   4        9.11       14.74      5.31 o 
   5 -11   4        9.12       12.97      5.90 o 
   6 -11   4      176.02      153.33      8.85 o 
   7 -11   4        7.49       14.15      6.49 o 
   8 -11   4        5.63        4.13      4.72 o 
  -7 -10   4       36.80       20.05      6.49 o 
  -6 -10   4       34.45       31.25      7.67 o 
  -5 -10   4       53.72       64.87      7.67 o 
  -4 -10   4       13.02       21.23      5.31 o 
  -3 -10   4      932.50      914.65     35.97 o 
  -2 -10   4       32.53       18.87      5.31 o 
  -1 -10   4       38.45       36.53      3.83 o 
   0 -10   4      215.85      246.70      7.47 o 
   1 -10   4      848.19      820.39     22.93 o 
   2 -10   4      620.54      622.74     28.90 o 
   3 -10   4       72.38       69.59      6.49 o 
   4 -10   4      163.34      187.53     11.20 o 
   5 -10   4      204.44      220.55      8.85 o 
   6 -10   4      153.24      148.61     10.03 o 
   7 -10   4       10.19       10.61      4.72 o 
   8 -10   4       27.19       48.36      6.49 o 
   9 -10   4       26.68       42.46      7.08 o 
  -7  -9   4       20.27       27.72      5.31 o 
  -6  -9   4       67.89       77.84      8.26 o 
  -5  -9   4        0.54        2.95      4.13 o 
  -4  -9   4      361.76      342.03     18.87 o 
  -3  -9   4       60.51       65.46      6.49 o 
  -2  -9   4      588.76      537.82     25.36 o 
  -1  -9   4     1266.06     1275.49     34.38 o 
   0  -9   4     1199.62     1095.24     30.21 o 
   1  -9   4       17.97       27.96      3.83 o 
   2  -9   4       87.31       98.48      5.90 o 
   3  -9   4        7.51        5.90      3.54 o 
   4  -9   4       58.23       60.15      5.31 o 
   5  -9   4      107.02      117.35      6.49 o 
   6  -9   4       14.65       32.43      4.72 o 
   7  -9   4       11.92        5.31      5.90 o 
   8  -9   4       26.27       41.87      6.49 o 
   9  -9   4       23.31       25.95      7.67 o 
  -7  -8   4       62.72       47.77      7.08 o 
  -6  -8   4      116.46      149.20     10.03 o 
  -5  -8   4      103.58       99.66      7.67 o 
  -4  -8   4        2.56       12.38      5.31 o 
  -3  -8   4      324.59      279.52     14.15 o 
  -2  -8   4      380.03      386.85     17.69 o 
  -1  -8   4       89.12      128.24      5.90 o 
   0  -8   4       10.58       14.21      2.69 o 
   1  -8   4      941.14      861.64     23.12 o 
   2  -8   4       33.57       73.71      4.72 o 
   3  -8   4      126.51      107.92      5.90 o 
   4  -8   4      254.72      229.40     12.38 o 
   5  -8   4        1.76       -2.36      5.31 o 
   6  -8   4      124.17      127.97      7.67 o 
   7  -8   4        9.81        6.49      4.13 o 
   8  -8   4        1.65        2.36      4.72 o 
   9  -8   4        0.07       -2.36      3.54 o 
  -8  -7   4       17.62       20.05      7.08 o 
  -7  -7   4        0.71        0.59      4.13 o 
  -6  -7   4      226.86      222.91     10.61 o 
  -5  -7   4       57.60       47.77      6.49 o 
  -4  -7   4      783.37      779.01     33.02 o 
  -3  -7   4       18.57       28.31      3.54 o 
  -2  -7   4      477.83      393.34     21.23 o 
  -1  -7   4        0.90       -1.84      1.84 o 
   0  -7   4     5381.36     5220.07     84.40 o 
   1  -7   4       88.01      117.04     11.20 o 
   2  -7   4     5973.84     5547.44    126.79 o 
   3  -7   4       31.79       27.13      3.54 o 
   4  -7   4        0.84       -2.36      3.54 o 
   5  -7   4        0.20       -1.18      5.31 o 
   6  -7   4        9.73        9.44      3.54 o 
   7  -7   4      146.00      147.43      8.26 o 
   8  -7   4       39.30       57.79      5.90 o 
   9  -7   4       30.52       51.89      7.08 o 
  -8  -6   4        8.25       14.15      4.72 o 
  -7  -6   4      212.89      211.12     10.61 o 
  -6  -6   4       33.99       27.72      6.49 o 
  -5  -6   4      318.09      337.32     11.20 o 
  -4  -6   4      224.60      269.50     14.15 o 
  -3  -6   4      124.90       95.53      5.31 o 
  -2  -6   4     1574.49     1595.77     70.77 o 
  -1  -6   4       59.02       51.84      6.49 o 
   0  -6   4     3116.55     2856.86    130.03 o 
   1  -6   4        2.58        5.25      3.83 o 
   2  -6   4       18.43       22.41      2.95 o 
   3  -6   4       12.70       18.28      3.54 o 
   4  -6   4       18.90       22.41      3.54 o 
   5  -6   4      201.63      173.38      9.44 o 
   6  -6   4      127.72      120.89      7.08 o 
   7  -6   4      152.31      205.22     11.20 o 
   8  -6   4        2.70        0.00      4.13 o 
   9  -6   4        0.61        0.00      5.31 o 
  -8  -5   4       11.45       24.18      5.31 o 
  -7  -5   4      150.96      161.58      8.85 o 
  -6  -5   4        0.08       -3.54      4.13 o 
  -5  -5   4      476.60      438.16     21.23 o 
  -4  -5   4      319.48      272.45     14.74 o 
  -3  -5   4      319.73      301.93     13.56 o 
  -2  -5   4      744.43      671.68     28.31 o 
  -1  -5   4     3561.63     3510.21     86.98 o 
   0  -5   4      133.11      150.98      4.80 o 
   1  -5   4      116.18      162.19      8.55 o 
   2  -5   4     3838.65     3775.94     94.35 o 
   3  -5   4      249.39      206.40     10.61 o 
   4  -5   4     1030.16      947.08     36.56 o 
   5  -5   4      223.87      201.68      7.67 o 
   6  -5   4      189.36      156.27      8.26 o 
   7  -5   4        2.35        3.54      5.31 o 
   8  -5   4        0.00        1.18      4.72 o 
   9  -5   4       45.19       70.18      8.26 o 
  -9  -4   4        4.17       -3.54      4.13 o 
  -8  -4   4       18.26       11.79      6.49 o 
  -7  -4   4      107.89      103.20      7.08 o 
  -6  -4   4        0.36        9.44      4.72 o 
  -5  -4   4     1300.10     1409.42     51.31 o 
  -4  -4   4        0.06        2.95      4.13 o 
  -3  -4   4       22.40       43.05      4.13 o 
  -2  -4   4      268.74      262.42     12.38 o 
  -1  -4   4     2190.21     2187.17     47.33 o 
   0  -4   4     6330.03     6348.04     74.83 o 
   1  -4   4       27.09       23.92      2.08 o 
   2  -4   4      969.25      867.47     31.84 o 
   3  -4   4       15.54       21.82      2.95 o 
   4  -4   4      219.85      184.58      8.85 o 
   5  -4   4     1685.50     1579.26     59.56 o 
   6  -4   4      180.99      179.86      7.67 o 
   7  -4   4        3.50        0.59      5.31 o 
   8  -4   4        4.97        4.13      6.49 o 
   9  -4   4        1.50        2.95      4.72 o 
  -9  -3   4        0.68       -1.77      4.72 o 
  -8  -3   4       86.98       86.10      7.67 o 
  -7  -3   4      265.81      257.12     12.38 o 
  -6  -3   4       81.34       71.95      5.90 o 
  -5  -3   4       12.12       17.69      2.95 o 
  -4  -3   4      367.70      409.26     18.28 o 
  -3  -3   4      288.47      247.68     12.38 o 
  -2  -3   4     1148.68     1205.38     51.31 o 
  -1  -3   4      562.86      650.22     17.27 o 
   0  -3   4     1658.55     1630.73     36.89 o 
   1  -3   4      432.98      450.81     12.49 o 
   2  -3   4     2257.77     2447.90     71.95 o 
   3  -3   4     1125.30      990.13     35.97 o 
   4  -3   4     2937.35     2820.01     99.07 o 
   5  -3   4      469.75      440.52     20.05 o 
   6  -3   4        5.46        5.90      3.54 o 
   7  -3   4      313.32      411.62     19.46 o 
   8  -3   4        3.44       -1.18      4.72 o 
   9  -3   4       12.29        5.31      5.31 o 
  -9  -2   4        0.44        4.72      4.13 o 
  -8  -2   4       19.49       19.46      5.31 o 
  -7  -2   4      217.73      208.17      8.26 o 
  -6  -2   4      154.53      156.27      8.26 o 
  -5  -2   4      569.25      530.74     22.41 o 
  -4  -2   4     1293.73     1349.86     47.77 o 
  -3  -2   4     1433.95     1236.04     58.97 o 
  -2  -2   4     1711.78     1924.24     63.10 o 
  -1  -2   4     4310.04     4583.95     75.78 o 
   0  -2   4    73798.43    71522.14   1313.89 o 
   1  -2   4       27.56       37.73      3.24 o 
   2  -2   4      756.97      832.68     29.49 o 
   3  -2   4        5.37       16.51      2.95 o 
   4  -2   4      209.45      227.04     12.38 o 
   5  -2   4     1858.58     1890.03     65.46 o 
   6  -2   4       15.68       25.95      4.13 o 
   7  -2   4       50.62       49.54      5.90 o 
   8  -2   4        0.42       -3.54      3.54 o 
   9  -2   4        0.03        3.54      5.90 o 
  -9  -1   4       20.88       33.02      7.67 o 
  -8  -1   4       16.04       11.20      4.72 o 
  -7  -1   4      189.07      188.71      9.44 o 
  -6  -1   4      575.99      588.53     28.90 o 
  -5  -1   4       16.04        7.08      2.95 o 
  -4  -1   4     1268.31     1287.94     44.82 o 
  -3  -1   4      911.68      980.70     34.20 o 
  -2  -1   4    16286.26    16125.15    172.20 o 
  -1  -1   4     2050.81     2128.94     41.23 o 
   0  -1   4      511.63      595.48     26.54 o 
   1  -1   4      829.33      825.79     27.67 o 
   2  -1   4       10.78       20.64      2.36 o 
   3  -1   4       96.96       93.76      4.72 o 
   4  -1   4       38.23       32.43      4.13 o 
   5  -1   4      848.71      738.91     32.43 o 
   6  -1   4       76.08       69.00      6.49 o 
   7  -1   4      293.11      266.55     12.38 o 
   8  -1   4        0.11        4.13      5.31 o 
  -9   0   4        5.95        7.67      5.90 o 
  -8   0   4       57.67       65.46      7.67 o 
  -7   0   4      559.18      539.00     25.36 o 
  -6   0   4      313.73      284.83     14.15 o 
  -5   0   4      144.85      148.02      6.49 o 
  -4   0   4     4574.99     4575.59    118.53 o 
  -3   0   4      153.87      177.50      9.44 o 
  -2   0   4       15.43        8.85      2.36 o 
  -1   0   4     1606.47     1945.51     40.45 o 
   0   0   4       81.96      128.67      4.53 o 
   1   0   4     2380.23     2609.85     50.21 o 
   2   0   4     8849.83     8283.72    139.76 o 
   3   0   4     1085.41     1404.70     47.77 o 
   4   0   4        0.05        6.49      2.95 o 
   5   0   4      550.42      508.92     23.59 o 
   6   0   4      116.64      117.35      8.26 o 
   7   0   4      429.83      466.46     19.46 o 
   8   0   4        7.64        6.49      5.90 o 
  -9   1   4        9.18       10.61      5.90 o 
  -8   1   4        0.83        3.54      5.31 o 
  -7   1   4       51.32       46.59      5.31 o 
  -6   1   4       78.27       81.97      5.90 o 
  -5   1   4      310.76      320.80     15.92 o 
  -4   1   4     2113.84     1982.03     77.84 o 
  -3   1   4     4679.77     4694.13    106.74 o 
  -2   1   4     3119.88     3534.16     83.74 o 
  -1   1   4     1406.91     1435.43     37.95 o 
   0   1   4      895.28     1044.76     32.93 o 
   1   1   4       27.08       58.38      9.14 o 
   2   1   4      576.89      555.51     23.00 o 
   3   1   4      524.66      467.64     20.05 o 
   4   1   4       42.62       45.41      4.72 o 
   5   1   4        8.00        5.31      3.54 o 
   6   1   4      259.79      230.58      9.44 o 
   7   1   4       43.12       53.66      7.08 o 
   8   1   4        2.66        1.77      4.72 o 
 -10   2   4       29.79       40.10      7.67 o 
  -9   2   4        2.70       -3.54      4.72 o 
  -8   2   4        6.48       11.20      5.90 o 
  -7   2   4      114.34       96.71      6.49 o 
  -6   2   4      186.60      205.22      8.26 o 
  -5   2   4     1361.35     1378.75     51.89 o 
  -4   2   4     1580.39     1440.67     68.41 o 
  -3   2   4      717.34      661.66     26.54 o 
  -2   2   4     2831.65     2974.52     79.61 o 
  -1   2   4        0.60        0.59      1.67 o 
   0   2   4        1.22       17.99      2.08 o 
   1   2   4     1794.58     1862.11     79.91 o 
   2   2   4     1387.70     1253.14     46.00 o 
   3   2   4     1568.65     1662.41     81.97 o 
   4   2   4      117.58      122.07      7.08 o 
   5   2   4        0.49        0.00      3.54 o 
   6   2   4       68.36       67.82      8.26 o 
   7   2   4       41.84       29.49      5.90 o 
   8   2   4       49.70       77.25      8.85 o 
 -10   3   4        1.73       -0.59      5.31 o 
  -9   3   4       88.51      120.30      9.44 o 
  -8   3   4      100.25      109.10      8.26 o 
  -7   3   4        1.83        1.77      4.13 o 
  -6   3   4      463.33      497.13     20.64 o 
  -5   3   4       54.34       41.87      4.72 o 
  -4   3   4     1153.32     1151.12     42.46 o 
  -3   3   4      143.10       85.51      4.72 o 
  -2   3   4     3614.96     3688.07     93.76 o 
  -1   3   4      335.54      417.69     12.71 o 
   0   3   4     3366.97     3254.04    100.55 o 
   1   3   4      408.06      368.14     11.88 o 
   2   3   4      852.16      849.19     33.61 o 
   3   3   4     1813.99     2075.79     95.53 o 
   4   3   4      162.94      175.73     10.03 o 
   5   3   4       82.95       96.71      7.67 o 
   6   3   4      199.36      190.48     11.79 o 
   7   3   4        0.07       -3.54      3.54 o 
   8   3   4       10.43       20.05      7.08 o 
 -10   4   4       48.84       50.13      9.44 o 
  -9   4   4       33.58       31.84      6.49 o 
  -8   4   4       19.42       38.33      5.31 o 
  -7   4   4       51.89       48.95      6.49 o 
  -6   4   4      168.05      169.25      7.67 o 
  -5   4   4       98.98       84.33      6.49 o 
  -4   4   4      831.27      883.98     37.74 o 
  -3   4   4      308.69      346.16     14.15 o 
  -2   4   4     3174.02     3025.82     90.82 o 
  -1   4   4     1204.35     1201.33     32.72 o 
   0   4   4      876.26      910.48     24.17 o 
   1   4   4      221.33      200.57      6.09 o 
   2   4   4      498.89      527.79     23.00 o 
   3   4   4        8.40        9.44      4.13 o 
   4   4   4       64.47       66.05      5.90 o 
   5   4   4       87.54       81.38      7.08 o 
   6   4   4       29.03       30.08      5.90 o 
   7   4   4        7.94        8.26      4.72 o 
 -10   5   4        0.13        0.00      4.72 o 
  -9   5   4       95.87      155.09      8.85 o 
  -8   5   4        0.53        2.36      4.72 o 
  -7   5   4      555.39      587.95     22.41 o 
  -6   5   4       57.17       60.74      5.90 o 
  -5   5   4     1894.90     1929.55     94.94 o 
  -4   5   4      431.18      432.26     17.69 o 
  -3   5   4      111.38       76.07      5.31 o 
  -2   5   4     1325.96     1284.40     46.00 o 
  -1   5   4       15.99        6.78      2.50 o 
   0   5   4     8307.99     7823.94    139.76 o 
   1   5   4      103.09      116.76      4.36 o 
   2   5   4      236.41      268.91     13.56 o 
   3   5   4      343.77      341.44     17.69 o 
   4   5   4        2.08       -4.13      5.31 o 
   5   5   4      221.05      231.17     12.38 o 
   6   5   4        2.39       -4.13      4.13 o 
   7   5   4        3.30        5.90      5.31 o 
  -9   6   4        1.21        1.18      4.72 o 
  -8   6   4       14.66       43.64      6.49 o 
  -7   6   4      466.16      436.98     17.69 o 
  -6   6   4     1728.63     1680.69     65.46 o 
  -5   6   4        8.22        0.59      4.13 o 
  -4   6   4       19.45       15.92      4.13 o 
  -3   6   4      540.73      545.49     25.95 o 
  -2   6   4       21.23       25.95      4.72 o 
  -1   6   4      156.54      170.61      5.23 o 
   0   6   4       26.29       25.41      2.92 o 
   1   6   4      140.39      142.20      6.78 o 
   2   6   4      884.30     1010.18     42.46 o 
   3   6   4        2.09        8.26      4.72 o 
   4   6   4       23.09       13.56      5.31 o 
   5   6   4      146.63      137.99      9.44 o 
   6   6   4        0.41       -1.18      4.72 o 
   7   6   4       34.86       32.43      6.49 o 
  -9   7   4      117.12      170.43     10.03 o 
  -8   7   4       13.33       23.00      5.31 o 
  -7   7   4      492.51      422.24     21.82 o 
  -6   7   4      372.25      357.96     18.28 o 
  -5   7   4      488.10      565.54     25.36 o 
  -4   7   4      712.04      687.02     28.31 o 
  -3   7   4      257.45      226.45      9.44 o 
  -2   7   4       24.78       17.69      4.13 o 
  -1   7   4       59.36       42.65      5.01 o 
   0   7   4      103.90      101.79      4.17 o 
   1   7   4      325.19      368.54     19.17 o 
   2   7   4      957.44      988.36     40.69 o 
   3   7   4       30.37       31.25      5.90 o 
   4   7   4       91.39       88.46      8.26 o 
   5   7   4      199.67      163.35     10.61 o 
   6   7   4       96.00       96.71      8.85 o 
  -9   8   4       27.41       18.28      7.67 o 
  -8   8   4       68.24       74.30      7.67 o 
  -7   8   4       13.79        4.72      7.08 o 
  -6   8   4       59.17       67.23      8.26 o 
  -5   8   4      345.08      326.11     18.87 o 
  -4   8   4      210.42      178.68     10.03 o 
  -3   8   4      139.23      157.45      9.44 o 
  -2   8   4     1616.54     1517.93     57.20 o 
  -1   8   4       50.72       50.77      9.44 o 
   0   8   4       90.54       92.59      4.78 o 
   1   8   4      316.48      330.66     21.82 o 
   2   8   4      431.21      446.41     21.82 o 
   3   8   4       76.90       69.00      7.67 o 
   4   8   4       13.10       10.61      5.90 o 
   5   8   4       28.35       34.20      5.90 o 
   6   8   4       10.77        0.00      5.31 o 
  -9   9   4        8.73       15.33      5.90 o 
  -8   9   4       56.17       57.20      7.67 o 
  -7   9   4       42.96       35.97      6.49 o 
  -6   9   4       86.13       77.84      7.08 o 
  -5   9   4      466.90      575.56     27.13 o 
  -4   9   4        3.61        0.59      4.72 o 
  -3   9   4        4.08        0.00      4.72 o 
  -2   9   4      270.38      239.42     12.38 o 
  -1   9   4       37.61       32.33      4.25 o 
   0   9   4       69.23       61.84      7.67 o 
   1   9   4      443.43      483.49     19.76 o 
   2   9   4      215.42      290.14     17.10 o 
   3   9   4       38.31       27.72      7.08 o 
   4   9   4        7.07        8.26      7.08 o 
   5   9   4        1.18        0.59      4.13 o 
  -9  10   4       19.10       31.25      8.26 o 
  -8  10   4        0.77       -0.59      5.31 o 
  -7  10   4       25.21       35.97      7.08 o 
  -6  10   4      226.99      190.48     10.61 o 
  -5  10   4      337.96      372.11     17.69 o 
  -4  10   4       14.10        4.13      6.49 o 
  -3  10   4       62.09       56.61      6.49 o 
  -2  10   4     1218.27     1296.78     53.66 o 
  -1  10   4       45.93       55.64      8.55 o 
   0  10   4      172.89      215.99     16.81 o 
   1  10   4      362.90      331.76     24.47 o 
   2  10   4      203.64      212.30     11.20 o 
   3  10   4      308.42      302.52     15.92 o 
   4  10   4       24.05       28.90      7.67 o 
   5  10   4        0.08        0.59      4.13 o 
  -8  11   4       43.71       57.79      7.08 o 
  -7  11   4      117.88      136.81      9.44 o 
  -6  11   4       66.38       76.66      7.67 o 
  -5  11   4       46.64       69.00      8.26 o 
  -4  11   4       35.19       22.41      7.08 o 
  -3  11   4        0.07        3.54      6.49 o 
  -2  11   4       18.49        8.85      6.49 o 
  -1  11   4        1.52        4.91      4.02 o 
   0  11   4       74.37       74.23      5.20 o 
   1  11   4        9.44        5.31      4.17 o 
   2  11   4       14.94       23.00      7.08 o 
   3  11   4       12.79        9.44      5.90 o 
   4  11   4       28.88       30.08      7.08 o 
  -8  12   4        4.20        8.26      5.31 o 
  -7  12   4        6.19       -4.72      5.90 o 
  -6  12   4       92.42       51.31      7.08 o 
  -5  12   4        8.39       11.20      6.49 o 
  -4  12   4        0.85        4.72      4.72 o 
  -3  12   4      290.86      362.08     21.23 o 
  -2  12   4      253.55      252.99     14.74 o 
  -1  12   4      335.80      307.65     14.15 o 
   0  12   4      238.88      215.13      7.89 o 
   1  12   4       20.81       32.90      5.20 o 
   2  12   4       59.40       64.87      8.85 o 
   3  12   4       67.63       77.84      9.44 o 
  -7  13   4        3.31        1.77      5.90 o 
  -6  13   4       15.21       12.97      5.90 o 
  -5  13   4        2.48        7.08      5.31 o 
  -4  13   4        7.36        6.49      7.67 o 
  -3  13   4       88.63      102.02      8.85 o 
  -2  13   4      254.63      251.81     11.79 o 
  -1  13   4       17.28       29.26      5.10 o 
   0  13   4        2.48       -0.27      4.11 o 
   1  13   4       24.00       18.19      5.37 o 
   2  13   4       34.06       43.64      8.26 o 
  -6  14   4        3.86        8.26      5.31 o 
  -5  14   4       26.06       37.15      8.26 o 
  -4  14   4      118.29      113.81     10.03 o 
  -3  14   4       54.18       70.77      8.85 o 
  -2  14   4       47.59       47.77      8.26 o 
  -1  14   4        3.47        9.52      4.11 o 
   0  14   4       43.30       43.85      9.73 o 
   1  14   4       26.67       41.00      5.62 o 
  -5  15   4        0.12       -1.18      5.90 o 
  -4  15   4       15.01       24.18      5.90 o 
  -3  15   4        3.71       12.97      7.67 o 
  -2  15   4        0.00       -4.13      5.31 o 
  -1  15   4        6.84       12.10      5.10 o 
   0  15   4       34.31       54.36      6.25 o 
  -1 -17   5        3.96       13.03      4.53 o 
   0 -17   5      101.16      133.10     11.79 o 
   1 -17   5       67.16       76.42      6.67 o 
   2 -17   5       18.86       23.59      6.49 o 
   3 -17   5        0.37        7.08      5.90 o 
   4 -17   5       26.74       35.38      8.26 o 
  -2 -16   5       29.86       32.43      6.49 o 
  -1 -16   5        2.76        2.03      5.60 o 
   0 -16   5       31.95       24.79      5.10 o 
   1 -16   5       60.26       60.85      7.96 o 
   2 -16   5       15.48       13.56      7.67 o 
   3 -16   5        0.04        6.49      6.49 o 
   4 -16   5       34.94       43.05      6.49 o 
   5 -16   5      100.36      111.46      9.44 o 
  -3 -15   5        2.10        9.44      5.31 o 
  -2 -15   5        5.05        2.95      6.49 o 
  -1 -15   5       11.10        2.73      3.94 o 
   0 -15   5      105.21      122.42      6.25 o 
   1 -15   5       19.36       34.05      4.95 o 
   2 -15   5      150.00      144.48      9.44 o 
   3 -15   5      128.81      130.92      8.85 o 
   4 -15   5       13.56       22.41      5.90 o 
   5 -15   5        0.80        3.54      7.08 o 
   6 -15   5      129.45      101.43      8.85 o 
  -4 -14   5        0.18        4.72      5.31 o 
  -3 -14   5        0.27        3.54      5.31 o 
  -2 -14   5      206.93      182.81     10.61 o 
  -1 -14   5      113.07      105.58      7.08 o 
   0 -14   5       71.43      105.63      5.62 o 
   1 -14   5      529.56      533.11     17.08 o 
   2 -14   5       38.38       53.66      6.49 o 
   3 -14   5      204.68      169.25     13.56 o 
   4 -14   5      196.07      206.99     10.03 o 
   5 -14   5      161.66      198.73     10.03 o 
   6 -14   5        4.06        2.95      6.49 o 
   7 -14   5       42.27       63.10      7.08 o 
  -5 -13   5        1.11        5.90      4.72 o 
  -4 -13   5       50.62       33.61      7.67 o 
  -3 -13   5       11.13       10.03      4.72 o 
  -2 -13   5       29.51       38.33      5.90 o 
  -1 -13   5       27.47       23.35      4.36 o 
   0 -13   5       52.18       59.45      4.95 o 
   1 -13   5        0.15       -3.53      3.53 o 
   2 -13   5        7.26        5.90      4.72 o 
   3 -13   5        2.41        2.36      4.72 o 
   4 -13   5       43.65       44.23      7.08 o 
   5 -13   5        0.25        2.36      5.31 o 
   6 -13   5       35.02       18.87      5.90 o 
   7 -13   5        7.75        5.31      6.49 o 
   8 -13   5       15.93       21.82      5.90 o 
  -6 -12   5        2.86        2.36      5.31 o 
  -5 -12   5        0.64       -0.59      4.13 o 
  -4 -12   5        0.80        1.77      4.72 o 
  -3 -12   5      334.63      363.85     14.15 o 
  -2 -12   5      731.17      647.51     27.72 o 
  -1 -12   5      466.40      476.92     14.69 o 
   0 -12   5      272.45      308.74     14.45 o 
   1 -12   5       49.84       66.87      5.01 o 
   2 -12   5      153.15      150.38      7.67 o 
   3 -12   5      195.35      195.20     10.03 o 
   4 -12   5        0.03       13.56      5.90 o 
   5 -12   5        0.84        6.49      5.31 o 
   6 -12   5       20.04       17.10      7.08 o 
   7 -12   5       83.06       79.61      8.26 o 
   8 -12   5       57.01       57.79      7.67 o 
  -6 -11   5        0.86        2.95      4.72 o 
  -5 -11   5       24.38       32.43      5.90 o 
  -4 -11   5      259.12      234.71     11.20 o 
  -3 -11   5      140.90      130.92      8.26 o 
  -2 -11   5        3.11       11.20      5.31 o 
  -1 -11   5       13.68       34.29      4.17 o 
   0 -11   5        0.20        1.10      3.11 o 
   1 -11   5     1292.88     1239.74     34.73 o 
   2 -11   5      930.05      889.29     37.74 o 
   3 -11   5      590.08      555.51     26.54 o 
   4 -11   5        3.02        5.90      4.13 o 
   5 -11   5       17.94       27.72      6.49 o 
   6 -11   5        0.45       -1.18      5.31 o 
   7 -11   5        0.03        0.00      4.72 o 
   8 -11   5       59.23       93.76      7.67 o 
  -7 -10   5       16.65       20.05      5.31 o 
  -6 -10   5       22.46       18.28      7.67 o 
  -5 -10   5       44.62       44.23      7.08 o 
  -4 -10   5       76.77       81.97      8.26 o 
  -3 -10   5      449.42      454.08     24.77 o 
  -2 -10   5       43.89       43.05      5.90 o 
  -1 -10   5       91.07      102.61      4.67 o 
   0 -10   5      235.70      225.37      6.97 o 
   1 -10   5      588.80      542.84     43.05 o 
   2 -10   5      175.54      162.76      7.08 o 
   3 -10   5       87.06       70.77      5.90 o 
   4 -10   5        1.41        5.90      4.13 o 
   5 -10   5      184.01      160.40      8.26 o 
   6 -10   5       29.80       39.51      5.31 o 
   7 -10   5       13.64       11.79      5.31 o 
   8 -10   5       54.73       87.87      7.67 o 
  -7  -9   5        3.96        4.13      5.90 o 
  -6  -9   5       26.14       19.46      5.90 o 
  -5  -9   5      229.62      232.35     10.61 o 
  -4  -9   5     1180.24     1213.63     45.41 o 
  -3  -9   5      164.79      162.17      8.85 o 
  -2  -9   5      828.51      834.45     35.97 o 
  -1  -9   5      391.94      381.36     19.46 o 
   0  -9   5     1057.25     1098.81     31.55 o 
   1  -9   5      204.09      191.02      7.22 o 
   2  -9   5       17.12       27.72      4.72 o 
   3  -9   5      409.58      412.21     17.69 o 
   4  -9   5      134.15      142.12      7.08 o 
   5  -9   5      762.15      872.78     35.97 o 
   6  -9   5       49.47       75.48      6.49 o 
   7  -9   5       29.97       35.97      5.31 o 
   8  -9   5       50.02       56.61      6.49 o 
   9  -9   5        0.24        3.54      4.72 o 
  -8  -8   5       13.31       10.61      4.72 o 
  -7  -8   5        4.35        5.31      4.72 o 
  -6  -8   5      157.65      158.04     10.03 o 
  -5  -8   5       13.10        8.85      4.13 o 
  -4  -8   5       28.00       46.59      6.49 o 
  -3  -8   5        3.80       11.79      3.54 o 
  -2  -8   5      497.43      500.67     23.00 o 
  -1  -8   5     5538.66     5293.67    137.11 o 
   0  -8   5     2019.10     2129.34     68.41 o 
   1  -8   5      249.08      307.94      9.48 o 
   2  -8   5       24.17       39.51      4.13 o 
   3  -8   5       21.92       24.77      3.54 o 
   4  -8   5      209.28      194.61      8.26 o 
   5  -8   5      621.57      550.20     23.59 o 
   6  -8   5       28.48       21.23      4.72 o 
   7  -8   5        6.12        5.31      4.72 o 
   8  -8   5       31.79       43.64      5.90 o 
   9  -8   5        5.45        9.44      6.49 o 
  -8  -7   5        1.15        0.59      5.31 o 
  -7  -7   5       41.30       48.36      5.90 o 
  -6  -7   5        2.48        2.95      4.72 o 
  -5  -7   5        1.91        7.08      4.13 o 
  -4  -7   5     1271.23     1246.07     47.18 o 
  -3  -7   5      449.06      418.11     18.28 o 
  -2  -7   5     6526.45     6325.28    147.43 o 
  -1  -7   5      351.75      452.05     24.47 o 
   0  -7   5      435.55      422.53     12.91 o 
   1  -7   5        5.83       13.86      2.92 o 
   2  -7   5      780.28      768.40     30.67 o 
   3  -7   5      384.85      383.31     17.69 o 
   4  -7   5      192.20      193.43     10.03 o 
   5  -7   5     1126.22     1103.95     44.23 o 
   6  -7   5       53.18       44.23      5.31 o 
   7  -7   5        2.47        5.90      4.72 o 
   8  -7   5       94.08       97.30      8.26 o 
   9  -7   5        0.31        2.95      5.31 o 
  -8  -6   5        1.40        0.00      4.13 o 
  -7  -6   5       35.47       25.95      5.90 o 
  -6  -6   5      154.56      152.74      8.85 o 
  -5  -6   5     1148.68     1052.64     43.05 o 
  -4  -6   5      395.50      439.93     20.05 o 
  -3  -6   5     1031.57      955.93     37.15 o 
  -2  -6   5      227.21      256.53     14.15 o 
  -1  -6   5     7315.35     7438.25    135.63 o 
   0  -6   5     1804.90     1750.89     75.78 o 
   1  -6   5     1848.33     1977.78     51.27 o 
   2  -6   5        1.68        0.59      3.54 o 
   3  -6   5      372.92      344.39     14.15 o 
   4  -6   5      333.05      359.14     15.92 o 
   5  -6   5       90.60       75.48      5.31 o 
   6  -6   5       76.40       88.46      5.90 o 
   7  -6   5       13.39       18.28      4.72 o 
   8  -6   5      118.47      121.48      9.44 o 
   9  -6   5        5.45        8.26      5.90 o 
  -8  -5   5        9.85        9.44      5.31 o 
  -7  -5   5      123.08      120.89     11.20 o 
  -6  -5   5      147.21      141.53      8.26 o 
  -5  -5   5        1.79        5.90      4.72 o 
  -4  -5   5     1447.80     1267.30     49.54 o 
  -3  -5   5        2.44        1.18      2.95 o 
  -2  -5   5     1795.49     1585.15     67.82 o 
  -1  -5   5       90.19       97.34      3.75 o 
   0  -5   5      393.26      384.25     11.26 o 
   1  -5   5       81.68      100.78      3.94 o 
   2  -5   5      451.19      353.83     15.92 o 
   3  -5   5       18.44       17.10      4.13 o 
   4  -5   5       37.13       28.90      4.13 o 
   5  -5   5      412.57      396.29     19.46 o 
   6  -5   5      392.61      353.24     12.97 o 
   7  -5   5       34.93       25.95      4.72 o 
   8  -5   5       65.45       84.92      7.08 o 
   9  -5   5       11.03       12.38      8.26 o 
  -9  -4   5        3.36        6.49      5.31 o 
  -8  -4   5       21.55       20.05      6.49 o 
  -7  -4   5       16.52       17.69      4.72 o 
  -6  -4   5     1149.72     1188.27     46.59 o 
  -5  -4   5      167.45      178.68      8.26 o 
  -4  -4   5      121.79      135.63      6.49 o 
  -3  -4   5      521.23      480.03     20.64 o 
  -2  -4   5      121.60      112.64      4.72 o 
  -1  -4   5     9993.91    10878.15    108.42 o 
   0  -4   5     3447.48     3493.73     60.03 o 
   1  -4   5    12862.49    12768.74    341.44 o 
   2  -4   5       14.80       35.97      2.95 o 
   3  -4   5    10203.75     9636.52    172.79 o 
   4  -4   5       27.58       32.43      3.54 o 
   5  -4   5       29.79       36.56      5.90 o 
   6  -4   5     1149.44     1172.94     48.36 o 
   7  -4   5       29.26       35.38      5.31 o 
   8  -4   5      159.71      175.15      9.44 o 
   9  -4   5        0.69        4.72      4.13 o 
  -9  -3   5        6.76       12.97      5.31 o 
  -8  -3   5        6.86       14.15      4.72 o 
  -7  -3   5        0.00       -0.59      3.54 o 
  -6  -3   5        2.17        5.31      4.13 o 
  -5  -3   5      226.87      194.02      7.67 o 
  -4  -3   5       31.95       21.82      4.13 o 
  -3  -3   5     1247.29     1229.55     61.33 o 
  -2  -3   5       62.04      101.43      5.31 o 
  -1  -3   5     1061.55     1252.30     36.27 o 
   0  -3   5      258.18      201.46     11.50 o 
   1  -3   5     1571.82     1496.02     43.05 o 
   2  -3   5       45.49       30.08      2.95 o 
   3  -3   5      274.56      240.60      8.85 o 
   4  -3   5        8.24       11.20      2.95 o 
   5  -3   5      792.02      826.19     37.15 o 
   6  -3   5       44.12       45.41      5.90 o 
   7  -3   5       34.48       33.02      5.31 o 
   8  -3   5       17.73       12.38      7.08 o 
   9  -3   5        0.57       -0.59      4.13 o 
  -9  -2   5       34.69       37.15      7.08 o 
  -8  -2   5       55.09       50.13      5.90 o 
  -7  -2   5       33.17       12.38      5.31 o 
  -6  -2   5      298.95      267.14     15.33 o 
  -5  -2   5       16.36       18.87      4.13 o 
  -4  -2   5     1884.89     1904.19     82.56 o 
  -3  -2   5      419.77      403.36     17.69 o 
  -2  -2   5      227.91      282.47     12.97 o 
  -1  -2   5    42203.04    44339.04    351.76 o 
   0  -2   5     1630.69     1757.38     40.87 o 
   1  -2   5      892.19      984.15     86.69 o 
   2  -2   5      143.66      156.27      8.26 o 
   3  -2   5     5900.72     5810.46    134.45 o 
   4  -2   5      495.97      399.24     18.28 o 
   5  -2   5       24.66       25.95      5.31 o 
   6  -2   5      196.97      173.97      8.26 o 
   7  -2   5       55.17       53.07      7.08 o 
   8  -2   5       51.10       54.25      5.90 o 
  -9  -1   5      102.56      104.97      8.85 o 
  -8  -1   5        7.99       11.20      4.72 o 
  -7  -1   5      388.31      382.72     21.82 o 
  -6  -1   5      338.18      366.80     18.87 o 
  -5  -1   5      956.36      955.34     38.33 o 
  -4  -1   5     1427.24     1382.88     48.36 o 
  -3  -1   5       77.89       56.02      4.13 o 
  -2  -1   5      199.44      287.78     14.74 o 
  -1  -1   5     4141.18     4448.00     66.93 o 
   0  -1   5      212.44      258.80     11.20 o 
   1  -1   5      777.35      861.28     63.98 o 
   2  -1   5        0.02        7.08      2.95 o 
   3  -1   5     2407.75     2212.61     84.33 o 
   4  -1   5     1124.00     1156.43     46.59 o 
   5  -1   5      103.22       83.15      7.08 o 
   6  -1   5      331.74      399.24     15.33 o 
   7  -1   5       11.29       36.56      7.08 o 
   8  -1   5        8.16       12.38      5.31 o 
  -9   0   5       22.90       34.79      6.49 o 
  -8   0   5      137.24      135.63      8.26 o 
  -7   0   5        2.64        0.00      4.72 o 
  -6   0   5      805.12      827.37     34.79 o 
  -5   0   5      614.23      587.95     25.36 o 
  -4   0   5       69.49       56.61      4.72 o 
  -3   0   5       12.27       14.74      3.54 o 
  -2   0   5      285.39      346.16     15.92 o 
  -1   0   5     6253.75     6793.32    174.26 o 
   0   0   5      524.30      474.07     23.29 o 
   1   0   5        5.04       14.17      1.84 o 
   2   0   5      143.62      115.58      4.72 o 
   3   0   5     1336.12     1537.39     74.30 o 
   4   0   5      422.00      470.00     20.64 o 
   5   0   5      344.76      319.04     11.79 o 
   6   0   5        0.18       -2.95      2.95 o 
   7   0   5       53.66       54.25      8.26 o 
   8   0   5        6.36       14.74      5.31 o 
  -9   1   5       24.91       39.51      5.90 o 
  -8   1   5       18.77       34.79      5.90 o 
  -7   1   5      132.67      129.15      8.85 o 
  -6   1   5     1352.90     1366.37     48.95 o 
  -5   1   5      312.76      306.06     12.97 o 
  -4   1   5       92.07      122.07      7.67 o 
  -3   1   5     6632.92     7241.69    139.17 o 
  -2   1   5      267.18      245.91     11.20 o 
  -1   1   5      166.29      200.31     11.79 o 
   0   1   5      566.42      534.37     17.99 o 
   1   1   5     7421.39     8050.07    195.20 o 
   2   1   5      758.96      825.60     31.84 o 
   3   1   5      131.52       88.46      5.90 o 
   4   1   5      362.17      370.34     15.33 o 
   5   1   5       53.71       55.43      5.90 o 
   6   1   5      868.69      921.72     40.69 o 
   7   1   5        2.72        3.54      5.31 o 
   8   1   5        5.27        1.18      5.90 o 
 -10   2   5       13.75       17.69      6.49 o 
  -9   2   5       28.29       19.46      5.90 o 
  -8   2   5      191.35      205.81     10.61 o 
  -7   2   5      244.38      283.65     12.97 o 
  -6   2   5       53.78       51.31      5.90 o 
  -5   2   5      476.66      451.13     17.69 o 
  -4   2   5       85.68       63.69      5.31 o 
  -3   2   5     2127.86     1982.03     77.84 o 
  -2   2   5      282.44      364.44     12.97 o 
  -1   2   5     5407.22     5498.20     83.61 o 
   0   2   5        4.63        9.27      2.95 o 
   1   2   5       31.65       16.64      2.27 o 
   2   2   5      731.16      636.89     28.31 o 
   3   2   5      316.64      294.27     14.15 o 
   4   2   5      225.55      202.27     12.38 o 
   5   2   5      111.62      137.40      8.26 o 
   6   2   5       82.02       63.69      7.67 o 
   7   2   5        0.59        2.95      5.31 o 
   8   2   5       13.80       10.61      6.49 o 
 -10   3   5        2.58        0.59      5.31 o 
  -9   3   5        7.68       21.23      7.67 o 
  -8   3   5      104.47       82.56      6.49 o 
  -7   3   5      538.69      570.25     23.00 o 
  -6   3   5      572.81      557.28     23.00 o 
  -5   3   5      411.53      379.78     18.87 o 
  -4   3   5       79.24       73.12      5.31 o 
  -3   3   5     3720.33     4017.14    112.64 o 
  -2   3   5      303.11      323.75     13.56 o 
  -1   3   5      206.38      247.19     17.99 o 
   0   3   5      192.58      227.10      7.08 o 
   1   3   5     4277.03     4389.48     98.19 o 
   2   3   5      204.78      198.73      8.26 o 
   3   3   5      487.81      527.79     24.77 o 
   4   3   5       18.67       18.87      5.31 o 
   5   3   5      135.83      123.84      8.85 o 
   6   3   5      200.48      153.33      9.44 o 
   7   3   5       22.61       29.49      5.90 o 
 -10   4   5        9.38       10.03      6.49 o 
  -9   4   5       27.80       34.20      6.49 o 
  -8   4   5        7.03        1.18      4.72 o 
  -7   4   5      285.01      265.37     11.20 o 
  -6   4   5      261.21      242.96      9.44 o 
  -5   4   5      418.26      398.06     16.51 o 
  -4   4   5      282.31      293.09     13.56 o 
  -3   4   5      710.30      780.19     31.84 o 
  -2   4   5      318.29      225.86     10.03 o 
  -1   4   5      464.38      553.75     16.66 o 
   0   4   5      258.56      274.70      8.06 o 
   1   4   5      817.72      916.91     25.84 o 
   2   4   5      771.33      844.47     33.61 o 
   3   4   5        0.03        4.72      4.72 o 
   4   4   5       19.85       25.36      5.31 o 
   5   4   5      301.20      311.37     17.69 o 
   6   4   5      283.31      290.14     12.97 o 
   7   4   5       20.08       41.87      8.85 o 
  -9   5   5        3.37       -2.95      4.72 o 
  -8   5   5        1.94       -2.95      4.13 o 
  -7   5   5        0.50       -2.36      6.49 o 
  -6   5   5       39.61       48.95      5.90 o 
  -5   5   5      428.29      408.67     20.05 o 
  -4   5   5      290.91      308.42     14.74 o 
  -3   5   5       51.16       53.66      5.31 o 
  -2   5   5       66.34       53.07      4.72 o 
  -1   5   5      550.01      529.74     17.08 o 
   0   5   5      287.31      270.15      8.73 o 
   1   5   5     1582.42     1548.89     57.50 o 
   2   5   5      481.72      530.15     23.00 o 
   3   5   5       53.44       53.66      5.90 o 
   4   5   5        8.08        7.08      5.90 o 
   5   5   5       26.91       21.23      5.31 o 
   6   5   5        0.68        7.08      5.90 o 
   7   5   5        2.02        4.13      5.31 o 
  -9   6   5        0.13       -1.77      4.13 o 
  -8   6   5       27.39       15.33      5.90 o 
  -7   6   5       48.39       54.84      6.49 o 
  -6   6   5      483.39      481.21     20.05 o 
  -5   6   5     2413.21     2433.75    114.40 o 
  -4   6   5      483.39      458.80     18.87 o 
  -3   6   5      476.87      400.42     19.46 o 
  -2   6   5      223.02      188.71      8.85 o 
  -1   6   5      826.41      844.52     24.79 o 
   0   6   5      126.75      109.97      5.90 o 
   1   6   5        0.36        3.80      5.01 o 
   2   6   5      417.74      458.80     23.00 o 
   3   6   5      114.29      134.45      8.26 o 
   4   6   5      603.26      626.28     24.77 o 
   5   6   5       37.90       28.90      5.31 o 
   6   6   5        3.53        5.31      5.90 o 
  -9   7   5       26.78       18.28      7.08 o 
  -8   7   5       12.55       20.64      5.31 o 
  -7   7   5        4.40       22.41      6.49 o 
  -6   7   5       29.19       31.84      5.90 o 
  -5   7   5        0.24       -4.13      4.13 o 
  -4   7   5      124.41       79.02      7.08 o 
  -3   7   5      118.76       90.23      7.08 o 
  -2   7   5      892.87      906.39     37.74 o 
  -1   7   5      111.91      128.47      4.95 o 
   0   7   5      295.16      302.07      9.15 o 
   1   7   5       23.03       23.01      3.34 o 
   2   7   5      175.72      169.25      8.85 o 
   3   7   5        0.39       -1.18      3.54 o 
   4   7   5       27.32       41.28      7.08 o 
   5   7   5        0.77        5.90      4.13 o 
   6   7   5       19.22       15.92      5.90 o 
  -9   8   5        0.28       -1.77      4.72 o 
  -8   8   5       35.32       18.87      7.67 o 
  -7   8   5      152.15      146.25     10.03 o 
  -6   8   5      265.23      236.48     12.38 o 
  -5   8   5      229.88      230.58     10.61 o 
  -4   8   5      789.79      776.65     33.61 o 
  -3   8   5      520.02      459.98     23.00 o 
  -2   8   5       66.89       62.51      5.90 o 
  -1   8   5        5.11        3.68      5.90 o 
   0   8   5      245.33      282.86      8.64 o 
   1   8   5      247.05      294.62     13.27 o 
   2   8   5      105.58      132.10      8.26 o 
   3   8   5        4.34       11.79      5.31 o 
   4   8   5      275.26      313.14     12.97 o 
   5   8   5        0.00       -2.36      4.13 o 
  -9   9   5        5.24       16.51      5.90 o 
  -8   9   5       41.07       33.02      7.67 o 
  -7   9   5       54.95       53.66      7.67 o 
  -6   9   5      337.25      409.26     18.28 o 
  -5   9   5        5.01       21.82      5.31 o 
  -4   9   5      276.30      249.45     15.92 o 
  -3   9   5       25.35       11.79      5.90 o 
  -2   9   5      263.65      229.40     11.20 o 
  -1   9   5       94.49      117.80      5.62 o 
   0   9   5       43.73       32.80      4.25 o 
   1   9   5      149.84      118.06      6.21 o 
   2   9   5       10.25       14.15      5.90 o 
   3   9   5      164.45      194.02     11.79 o 
   4   9   5       67.85       73.12      8.85 o 
   5   9   5        0.00       -3.54      3.54 o 
  -8  10   5       84.75       79.02      8.85 o 
  -7  10   5       23.94       30.67      6.49 o 
  -6  10   5        0.20       11.79      5.31 o 
  -5  10   5        0.68       -2.36      5.31 o 
  -4  10   5       67.29       62.51      6.49 o 
  -3  10   5       30.01       30.67      7.67 o 
  -2  10   5       14.86        7.08      5.31 o 
  -1  10   5       13.93       13.51      4.53 o 
   0  10   5        8.76        9.57      3.83 o 
   1  10   5       10.75        9.90      3.94 o 
   2  10   5        7.66       20.64      5.90 o 
   3  10   5        2.26        2.36      4.13 o 
   4  10   5        2.39        0.00      4.72 o 
  -8  11   5       37.39       43.64      7.08 o 
  -7  11   5       83.88       69.59      8.26 o 
  -6  11   5       22.39       33.02      5.90 o 
  -5  11   5        0.25       -4.72      5.90 o 
  -4  11   5        0.48        8.26      3.54 o 
  -3  11   5       53.92       63.69      8.26 o 
  -2  11   5      256.41      267.73     11.79 o 
  -1  11   5       20.70       12.79      7.37 o 
   0  11   5      123.15       96.21     12.68 o 
   1  11   5      198.75      174.48      7.09 o 
   2  11   5      134.21      173.97     11.20 o 
   3  11   5        1.49       -1.77      4.72 o 
  -7  12   5        1.37       12.97      5.31 o 
  -6  12   5       77.74       60.74      8.26 o 
  -5  12   5        0.46        1.18      5.90 o 
  -4  12   5        2.96        3.54      6.49 o 
  -3  12   5      296.89      265.37     17.69 o 
  -2  12   5        4.56        9.44      5.90 o 
  -1  12   5      102.51       94.85      6.04 o 
   0  12   5       51.61       59.41      5.90 o 
   1  12   5        4.74        5.00      5.90 o 
   2  12   5        3.92        5.90      7.67 o 
   3  12   5        0.19        5.90      5.31 o 
  -7  13   5        7.58        5.31      5.90 o 
  -6  13   5        0.87       -4.13      4.72 o 
  -5  13   5       36.82       69.00      9.44 o 
  -4  13   5      108.46      101.43     10.03 o 
  -3  13   5      234.35      244.73     11.79 o 
  -2  13   5       54.59       38.33      7.67 o 
  -1  13   5       21.94       25.21      7.67 o 
   0  13   5        1.70       15.68      4.80 o 
   1  13   5        7.61        3.13      4.46 o 
   2  13   5       69.00       78.43     10.61 o 
  -6  14   5       27.48       18.28      5.90 o 
  -5  14   5        6.04        8.85      7.67 o 
  -4  14   5       15.70       29.49      8.26 o 
  -3  14   5       13.88        8.85      6.49 o 
  -2  14   5        0.47        3.54      4.72 o 
  -1  14   5       37.28       53.77      9.73 o 
   0  14   5        0.84        3.85      5.90 o 
  -4  15   5        4.81       -4.13      6.49 o 
  -3  15   5        2.02       -7.08      7.08 o 
  -2  15   5       19.36       28.90      8.26 o 
  -1 -17   6       31.64       25.99      5.90 o 
   0 -17   6       46.17       56.07      6.04 o 
   1 -17   6        0.13        2.30      3.94 o 
   2 -17   6        3.73        0.00      5.90 o 
   3 -17   6        0.01        8.85      5.90 o 
   4 -17   6       17.37       13.56      7.08 o 
  -2 -16   6        0.13        3.54      5.90 o 
  -1 -16   6       93.87      101.62      6.63 o 
   0 -16   6        8.88       10.03      4.53 o 
   1 -16   6       96.25      127.84      6.87 o 
   2 -16   6       55.99       67.82      7.67 o 
   3 -16   6        0.28        2.36      5.31 o 
   4 -16   6       45.93       50.72      8.26 o 
   5 -16   6       17.52       21.82      5.31 o 
  -3 -15   6        0.00        0.00      5.90 o 
  -2 -15   6       11.64       15.33      6.49 o 
  -1 -15   6       21.83       20.60      4.78 o 
   0 -15   6      235.78      255.46      8.12 o 
   1 -15   6       23.16       36.46      8.55 o 
   2 -15   6       42.90       40.69      7.67 o 
   3 -15   6      240.36      260.06     14.15 o 
   4 -15   6      167.61      181.63      9.44 o 
   5 -15   6       17.38        9.44      7.08 o 
   6 -15   6        0.06        0.59      4.13 o 
  -4 -14   6       14.11       24.77      7.67 o 
  -3 -14   6       10.82       18.87      5.31 o 
  -2 -14   6       17.72       21.82      5.90 o 
  -1 -14   6       27.15       20.57      4.59 o 
   0 -14   6       74.06       67.57      4.95 o 
   1 -14   6      568.44      577.60     18.55 o 
   2 -14   6      118.05      100.25      8.26 o 
   3 -14   6       88.65       67.23      8.26 o 
   4 -14   6        3.02       17.69      6.49 o 
   5 -14   6       14.07       18.87      6.49 o 
   6 -14   6       10.58        9.44      5.31 o 
   7 -14   6        3.14        1.77      5.31 o 
  -5 -13   6        3.04        9.44      4.72 o 
  -4 -13   6       53.56       44.23      7.08 o 
  -3 -13   6        5.56       10.61      5.90 o 
  -2 -13   6       68.31       70.18      7.67 o 
  -1 -13   6       37.90       37.09      9.14 o 
   0 -13   6      465.75      472.72     13.89 o 
   1 -13   6       31.00       41.21      4.78 o 
   2 -13   6      531.75      520.13     21.82 o 
   3 -13   6      100.57       97.89      8.26 o 
   4 -13   6       14.23       15.92      5.31 o 
   5 -13   6        1.33        3.54      5.31 o 
   6 -13   6       13.12        2.36      5.31 o 
   7 -13   6        4.32       10.61      7.08 o 
   8 -13   6       19.98       17.69      5.90 o 
  -6 -12   6        2.53        8.85      4.72 o 
  -5 -12   6        5.54       11.79      5.90 o 
  -4 -12   6        1.28        2.95      5.31 o 
  -3 -12   6      219.27      228.22     11.20 o 
  -2 -12   6        0.85       10.03      6.49 o 
  -1 -12   6       51.19       32.17      4.42 o 
   0 -12   6      101.83      126.90      5.66 o 
   1 -12   6       81.75       82.94      4.78 o 
   2 -12   6      694.54      747.17     31.84 o 
   3 -12   6      453.10      453.49     23.00 o 
   4 -12   6      222.97      220.55     11.79 o 
   5 -12   6        6.28        2.36      5.90 o 
   6 -12   6      132.22      113.81      7.67 o 
   7 -12   6       54.65       57.79      6.49 o 
   8 -12   6       18.05       25.95      8.26 o 
  -6 -11   6        4.06       12.97      4.13 o 
  -5 -11   6       21.45       21.23      5.31 o 
  -4 -11   6       70.32      102.02      8.85 o 
  -3 -11   6       57.27       66.05      7.08 o 
  -2 -11   6      133.28      129.15      8.26 o 
  -1 -11   6      553.41      546.90     18.29 o 
   0 -11   6      685.56      648.57     19.76 o 
   1 -11   6       50.33       41.54      3.53 o 
   2 -11   6     1451.42     1324.50     48.95 o 
   3 -11   6       42.84       36.56      6.49 o 
   4 -11   6        2.19        5.90      4.72 o 
   5 -11   6      204.14      203.45      8.85 o 
   6 -11   6       83.58       74.30      7.67 o 
   7 -11   6       19.07       27.13      6.49 o 
   8 -11   6        1.36       10.03      4.13 o 
  -7 -10   6        0.04        3.54      4.13 o 
  -6 -10   6       87.12       66.64      7.08 o 
  -5 -10   6      156.17      131.51      9.44 o 
  -4 -10   6      205.63      238.24     15.33 o 
  -3 -10   6     1045.32     1049.10     44.82 o 
  -2 -10   6      588.93      531.92     23.00 o 
  -1 -10   6      683.01      647.80     20.61 o 
   0 -10   6        2.78       -1.22      3.26 o 
   1 -10   6     1268.41     1210.91     33.71 o 
   2 -10   6      439.22      389.80     17.10 o 
   3 -10   6      521.88      516.59     24.18 o 
   4 -10   6      190.62      204.04      9.44 o 
   5 -10   6       16.19       28.90      6.49 o 
   6 -10   6      200.26      221.73     11.20 o 
   7 -10   6       86.74       92.00      8.26 o 
   8 -10   6       14.70        5.31      6.49 o 
  -7  -9   6        0.97        4.72      4.72 o 
  -6  -9   6       60.17       63.10      8.26 o 
  -5  -9   6       20.09       33.02      5.31 o 
  -4  -9   6       18.20       14.74      4.72 o 
  -3  -9   6      154.93      155.68      8.85 o 
  -2  -9   6      948.13      907.57     36.56 o 
  -1  -9   6       66.35       61.66      6.19 o 
   0  -9   6     1085.83      976.50     27.48 o 
   1  -9   6      731.95      759.15     30.08 o 
   2  -9   6     1023.95      907.57     35.97 o 
   3  -9   6       48.54       43.64      4.72 o 
   4  -9   6       20.58       15.92      4.13 o 
   5  -9   6       16.14       15.33      6.49 o 
   6  -9   6      259.76      228.81      9.44 o 
   7  -9   6        8.06        8.26      4.72 o 
   8  -9   6        3.90       -1.77      3.54 o 
  -8  -8   6       20.22       33.02      5.90 o 
  -7  -8   6        0.41        1.77      5.31 o 
  -6  -8   6      147.15      124.43      9.44 o 
  -5  -8   6      372.80      376.24     19.46 o 
  -4  -8   6       76.47       70.18      5.90 o 
  -3  -8   6        0.66        0.00      4.13 o 
  -2  -8   6       40.15       32.43      4.72 o 
  -1  -8   6        2.61        8.09      5.31 o 
   0  -8   6      346.99      319.98      9.35 o 
   1  -8   6       76.35       86.30      4.13 o 
   2  -8   6       36.78       35.38      4.72 o 
   3  -8   6      194.70      194.02      7.08 o 
   4  -8   6      378.96      369.75     14.15 o 
   5  -8   6        6.41        8.85      4.13 o 
   6  -8   6      283.71      281.29     14.15 o 
   7  -8   6      309.03      356.19     19.46 o 
   8  -8   6        0.12        0.00      4.13 o 
  -8  -7   6        0.52        4.13      4.72 o 
  -7  -7   6        0.84       -0.59      4.13 o 
  -6  -7   6       66.81       71.95      6.49 o 
  -5  -7   6     1080.67     1151.12     47.77 o 
  -4  -7   6      131.54      118.53      7.67 o 
  -3  -7   6       93.87       94.35      5.90 o 
  -2  -7   6     6430.24     6334.12    150.97 o 
  -1  -7   6      974.47      990.88     26.68 o 
   0  -7   6     1689.66     1729.25    109.69 o 
   1  -7   6      239.41      208.18      7.08 o 
   2  -7   6     1874.77     1918.34     79.02 o 
   3  -7   6     1246.76     1194.76     41.87 o 
   4  -7   6      639.69      597.97     28.31 o 
   5  -7   6       12.69       12.97      5.31 o 
   6  -7   6      160.77      179.27     10.61 o 
   7  -7   6      176.96      183.99     10.03 o 
   8  -7   6       23.07       30.08      7.67 o 
  -8  -6   6        1.39        8.26      5.31 o 
  -7  -6   6       85.91       97.89      7.08 o 
  -6  -6   6       13.64       28.31      5.31 o 
  -5  -6   6       27.00       33.61      4.72 o 
  -4  -6   6        6.65       -1.18      4.13 o 
  -3  -6   6     2477.30     2473.26     98.48 o 
  -2  -6   6     1251.40     1302.09     46.59 o 
  -1  -6   6      282.39      251.21     21.52 o 
   0  -6   6      486.92      440.28     12.17 o 
   1  -6   6        5.00       17.87      5.60 o 
   2  -6   6       50.41       47.18      4.13 o 
   3  -6   6     1323.37     1216.58     44.82 o 
   4  -6   6       52.06       67.82      5.31 o 
   5  -6   6      374.14      362.67     16.51 o 
   6  -6   6      127.97      159.81      7.67 o 
   7  -6   6       41.84       18.28      5.31 o 
   8  -6   6        3.30        3.54      4.13 o 
  -9  -5   6        0.20        0.59      5.31 o 
  -8  -5   6       37.36       26.54      5.90 o 
  -7  -5   6      186.76      164.53      8.85 o 
  -6  -5   6      138.85      150.97      8.26 o 
  -5  -5   6     1363.21     1359.29     51.89 o 
  -4  -5   6       68.09       65.46      5.31 o 
  -3  -5   6      330.60      294.86     11.20 o 
  -2  -5   6      109.93      109.10      5.90 o 
  -1  -5   6      145.74      166.18      5.20 o 
   0  -5   6       72.99       99.69      5.01 o 
   1  -5   6      366.68      381.25     11.68 o 
   2  -5   6     1765.43     1778.58     74.30 o 
   3  -5   6      570.66      590.89     23.59 o 
   4  -5   6     1521.30     1445.98     53.66 o 
   5  -5   6      251.76      237.07      9.44 o 
   6  -5   6       27.72       25.36      4.13 o 
   7  -5   6        0.96        4.13      5.31 o 
   8  -5   6       26.65       24.77      6.49 o 
  -9  -4   6       21.31       11.79      7.67 o 
  -8  -4   6        0.20       -2.36      5.31 o 
  -7  -4   6       37.44       54.25      5.31 o 
  -6  -4   6       22.30       21.23      4.72 o 
  -5  -4   6      367.82      376.24     17.10 o 
  -4  -4   6     1193.87     1126.94     43.64 o 
  -3  -4   6     1120.23     1032.00     39.51 o 
  -2  -4   6     7210.61     7557.19    143.89 o 
  -1  -4   6       11.03       15.77      2.08 o 
   0  -4   6       34.06       50.04      3.24 o 
   1  -4   6      714.56      730.17     19.36 o 
   2  -4   6      471.33      454.08     20.05 o 
   3  -4   6      308.95      300.16     13.56 o 
   4  -4   6       13.28        9.44      4.13 o 
   5  -4   6      105.00      133.87      7.67 o 
   6  -4   6       48.38       40.69      4.72 o 
   7  -4   6       57.78       56.02      6.49 o 
   8  -4   6       11.66        5.90      5.31 o 
  -9  -3   6       11.75       11.20      6.49 o 
  -8  -3   6        4.07       13.56      4.72 o 
  -7  -3   6       57.01       46.00      5.31 o 
  -6  -3   6      188.50      189.89      8.26 o 
  -5  -3   6      826.48      800.83     31.84 o 
  -4  -3   6     1091.37     1059.72     42.46 o 
  -3  -3   6     3079.86     3123.13     99.66 o 
  -2  -3   6     4915.13     5786.28    122.07 o 
  -1  -3   6      665.87      786.60     21.05 o 
   0  -3   6     1227.24     1216.62     37.74 o 
   1  -3   6       16.59       18.28      2.08 o 
   2  -3   6      100.48       94.94      4.72 o 
   3  -3   6     1168.00     1089.79     40.10 o 
   4  -3   6      254.06      296.04     11.20 o 
   5  -3   6      549.76      550.20     21.82 o 
   6  -3   6      417.45      374.47     14.15 o 
   7  -3   6       45.61       27.72      7.67 o 
   8  -3   6        4.67       13.56      4.13 o 
  -9  -2   6       22.93       28.90      5.90 o 
  -8  -2   6       43.99       50.13      7.08 o 
  -7  -2   6      206.99      241.19     12.38 o 
  -6  -2   6       16.03       16.51      5.90 o 
  -5  -2   6       72.57       92.59      5.90 o 
  -4  -2   6      736.30      727.71     30.08 o 
  -3  -2   6      457.93      412.80     18.28 o 
  -2  -2   6     1983.51     2058.10     71.95 o 
  -1  -2   6     1297.66     1265.15     39.61 o 
   0  -2   6       11.89        5.84      2.27 o 
   1  -2   6       16.82       18.52      1.84 o 
   2  -2   6     6088.48     5987.96    132.10 o 
   3  -2   6       20.84       20.05      4.72 o 
   4  -2   6       13.14       11.79      3.54 o 
   5  -2   6      451.87      409.26     21.82 o 
   6  -2   6        0.07        1.77      2.95 o 
   7  -2   6      168.32      158.04     10.61 o 
   8  -2   6        2.71       -3.54      3.54 o 
  -9  -1   6        5.47       -1.77      5.31 o 
  -8  -1   6        8.37       12.97      4.72 o 
  -7  -1   6      382.41      417.52     18.87 o 
  -6  -1   6       15.68       12.97      5.31 o 
  -5  -1   6        0.44       -1.77      2.95 o 
  -4  -1   6     1403.47     1370.50     48.95 o 
  -3  -1   6     2936.40     3052.36     94.94 o 
  -2  -1   6     9929.15    10459.17    159.22 o 
  -1  -1   6      125.68      151.01      4.53 o 
   0  -1   6     4025.30     4115.72     69.63 o 
   1  -1   6       90.12       97.36      3.34 o 
   2  -1   6     1224.67     1138.15     39.51 o 
   3  -1   6       93.50       56.61      4.72 o 
   4  -1   6      137.22      106.15      6.49 o 
   5  -1   6       62.54       53.66      5.90 o 
   6  -1   6      309.88      263.60     11.79 o 
   7  -1   6      142.80      160.40     10.03 o 
   8  -1   6        1.34       -2.36      3.54 o 
  -9   0   6        3.47        4.72      4.72 o 
  -8   0   6        9.76       20.64      5.31 o 
  -7   0   6      336.06      382.13     14.74 o 
  -6   0   6       10.91       15.33      6.49 o 
  -5   0   6      272.00      251.22      9.44 o 
  -4   0   6      190.16      175.15      8.85 o 
  -3   0   6      148.82       86.10      6.49 o 
  -2   0   6     4076.38     3926.32    100.84 o 
  -1   0   6     2759.53     2909.81     85.51 o 
   0   0   6      258.20      297.50      8.96 o 
   1   0   6      629.06      614.95     17.92 o 
   2   0   6    13275.86    12672.96    199.32 o 
   3   0   6        1.78       14.15      4.13 o 
   4   0   6      453.59      475.90     20.64 o 
   5   0   6       13.74       10.03      5.31 o 
   6   0   6       21.30       32.43      5.90 o 
   7   0   6      139.40      129.15      9.44 o 
   8   0   6       13.08       17.10      7.67 o 
  -9   1   6       11.13       19.46      5.31 o 
  -8   1   6       23.11       33.61      7.08 o 
  -7   1   6      402.10      461.16     17.69 o 
  -6   1   6       63.05       37.74      5.90 o 
  -5   1   6     1011.73      998.98     38.92 o 
  -4   1   6     1321.76     1362.83     47.77 o 
  -3   1   6     1789.34     1828.11     76.66 o 
  -2   1   6      803.35      787.27     31.84 o 
  -1   1   6      882.63      964.13     46.00 o 
   0   1   6     3748.40     3843.47     73.80 o 
   1   1   6        0.55        5.90      2.27 o 
   2   1   6      437.32      471.77     20.05 o 
   3   1   6      105.89       92.00      5.90 o 
   4   1   6        1.40        2.36      3.54 o 
   5   1   6      146.37      169.25     10.03 o 
   6   1   6       39.03       28.90      6.49 o 
   7   1   6       18.69       17.69      5.90 o 
   8   1   6       26.54       27.13      5.90 o 
  -9   2   6        0.02       -4.13      4.13 o 
  -8   2   6       14.60       15.33      5.31 o 
  -7   2   6      130.59      115.58      7.08 o 
  -6   2   6      120.58      116.76      7.08 o 
  -5   2   6      124.56      112.64      7.08 o 
  -4   2   6     1478.44     1598.13     74.89 o 
  -3   2   6       22.27       11.20      3.54 o 
  -2   2   6     2123.96     2470.31     84.92 o 
  -1   2   6        8.62        5.21      4.13 o 
   0   2   6     2602.12     2599.79     76.37 o 
   1   2   6     1262.59     1358.93     35.00 o 
   2   2   6      171.10      165.12      7.67 o 
   3   2   6       88.11       73.71      6.49 o 
   4   2   6      798.49      829.73     34.20 o 
   5   2   6      487.28      519.54     23.00 o 
   6   2   6        3.23       10.03      4.72 o 
   7   2   6       15.17       15.33      4.72 o 
  -9   3   6       12.60       11.79      5.31 o 
  -8   3   6       54.62       51.31      7.67 o 
  -7   3   6      252.88      237.65     10.61 o 
  -6   3   6      389.50      412.21     14.15 o 
  -5   3   6      652.76      622.74     27.13 o 
  -4   3   6       20.92       22.41      4.72 o 
  -3   3   6      596.75      570.84     24.18 o 
  -2   3   6      306.79      290.73     12.38 o 
  -1   3   6      109.45      122.70      4.72 o 
   0   3   6      620.49      670.20     19.59 o 
   1   3   6       17.84       10.92      2.50 o 
   2   3   6      197.26      228.22      8.85 o 
   3   3   6      159.51      119.71      7.67 o 
   4   3   6        3.87        2.95      4.13 o 
   5   3   6      809.26      798.47     30.67 o 
   6   3   6        0.60        0.59      4.13 o 
   7   3   6        1.58        7.08      5.90 o 
  -9   4   6        0.89       -2.36      5.31 o 
  -8   4   6       71.79       69.00      7.67 o 
  -7   4   6        4.82        7.08      4.72 o 
  -6   4   6      187.00      215.84     13.56 o 
  -5   4   6       52.96       38.92      5.90 o 
  -4   4   6      270.14      303.70     15.33 o 
  -3   4   6      407.87      439.93     17.10 o 
  -2   4   6     3732.46     3755.30    114.99 o 
  -1   4   6      156.19      165.98      5.66 o 
   0   4   6     3068.91     2979.21     76.28 o 
   1   4   6      814.44      818.51     42.46 o 
   2   4   6      129.45      143.30      7.08 o 
   3   4   6        4.74       11.79      4.72 o 
   4   4   6       25.60       25.36      6.49 o 
   5   4   6       55.32       63.10      7.08 o 
   6   4   6       18.01       27.72      7.08 o 
   7   4   6        0.95       -1.18      4.72 o 
  -9   5   6       32.67       41.87      6.49 o 
  -8   5   6       39.03       43.64      6.49 o 
  -7   5   6      113.06       87.28      7.67 o 
  -6   5   6       65.27       48.95      5.90 o 
  -5   5   6       23.30       15.92      4.72 o 
  -4   5   6     1361.06     1289.12     51.31 o 
  -3   5   6      384.33      356.19     16.51 o 
  -2   5   6      170.88      129.15      7.08 o 
  -1   5   6      139.04      149.43     16.51 o 
   0   5   6       30.05       25.29      3.11 o 
   1   5   6       28.49       36.24      3.94 o 
   2   5   6      294.68      263.60     14.74 o 
   3   5   6       33.39       40.10      5.90 o 
   4   5   6        1.81        1.77      4.72 o 
   5   5   6      306.64      295.45     12.38 o 
   6   5   6        0.65        0.59      4.72 o 
  -9   6   6        0.20       -1.77      5.31 o 
  -8   6   6      129.11      116.76      8.26 o 
  -7   6   6       11.70       18.87      4.72 o 
  -6   6   6       31.27       31.25      5.31 o 
  -5   6   6       28.94       28.31      5.31 o 
  -4   6   6      410.54      465.28     21.23 o 
  -3   6   6      224.95      227.04      8.85 o 
  -2   6   6      138.26      165.71     10.61 o 
  -1   6   6      673.19      605.58     23.29 o 
   0   6   6      135.26      131.49      4.95 o 
   1   6   6        2.17        6.41      3.03 o 
   2   6   6       80.72      101.43      7.67 o 
   3   6   6        1.97        1.18      4.13 o 
   4   6   6       17.18       30.08      7.08 o 
   5   6   6        1.93        8.85      4.72 o 
   6   6   6        0.02        0.00      4.13 o 
  -9   7   6        9.89       30.67      6.49 o 
  -8   7   6       48.21       47.77      6.49 o 
  -7   7   6      320.73      345.57     18.87 o 
  -6   7   6       72.09       79.61      7.08 o 
  -5   7   6      731.95      861.57     40.10 o 
  -4   7   6       39.64       27.72      5.31 o 
  -3   7   6      813.61      869.24     31.84 o 
  -2   7   6       55.47       47.18      5.90 o 
  -1   7   6       81.44       73.46      4.95 o 
   0   7   6       58.59       38.97      4.36 o 
   1   7   6       39.24       44.35      4.17 o 
   2   7   6       23.70       36.56      5.90 o 
   3   7   6      261.57      274.22     14.15 o 
   4   7   6        7.31        9.44      5.31 o 
   5   7   6       39.59       30.67      7.67 o 
  -9   8   6       44.52       73.71      8.26 o 
  -8   8   6        3.66        3.54      5.31 o 
  -7   8   6      133.95      185.17     10.61 o 
  -6   8   6      500.49      421.06     24.77 o 
  -5   8   6       14.87       28.31      6.49 o 
  -4   8   6       65.22       66.05      7.08 o 
  -3   8   6      182.92      185.76      8.85 o 
  -2   8   6        1.98       -2.95      4.13 o 
  -1   8   6      168.87      223.31      7.20 o 
   0   8   6        0.03        4.19      3.48 o 
   1   8   6       88.88       73.64      5.20 o 
   2   8   6        2.26        1.18      4.72 o 
   3   8   6       61.08       77.84      8.26 o 
   4   8   6       91.01      103.79      8.85 o 
   5   8   6        0.90        0.59      4.13 o 
  -9   9   6       22.06       24.18      6.49 o 
  -8   9   6        3.93        7.08      5.31 o 
  -7   9   6      193.41      156.27     11.79 o 
  -6   9   6        1.08       -2.95      5.90 o 
  -5   9   6      278.45      249.45     12.97 o 
  -4   9   6      480.53      470.00     22.41 o 
  -3   9   6        1.15       -4.72      4.72 o 
  -2   9   6      319.53      370.34     14.15 o 
  -1   9   6       50.25       48.08      7.37 o 
   0   9   6       64.79       50.92      7.37 o 
   1   9   6        3.63       -1.50      4.53 o 
   2   9   6       18.71        8.85      5.90 o 
   3   9   6      125.05      118.53      9.44 o 
   4   9   6        2.28        2.36      4.72 o 
  -8  10   6        0.18       -3.54      4.72 o 
  -7  10   6        6.37        7.08      5.31 o 
  -6  10   6       83.75      109.69      8.26 o 
  -5  10   6       96.19       90.23      9.44 o 
  -4  10   6        1.91        2.36      4.13 o 
  -3  10   6      148.62      186.35     10.61 o 
  -2  10   6       24.07       24.77      5.90 o 
  -1  10   6       54.33       79.86      5.37 o 
   0  10   6      350.05      337.28     11.65 o 
   1  10   6       29.03       20.16      4.11 o 
   2  10   6       17.70        7.08      7.08 o 
   3  10   6       89.58       85.51      8.26 o 
   4  10   6        0.04        1.77      5.31 o 
  -8  11   6        5.71       18.28      6.49 o 
  -7  11   6        2.96       -1.77      5.31 o 
  -6  11   6       60.85       52.48      7.67 o 
  -5  11   6      265.76      257.71     15.92 o 
  -4  11   6       11.77       10.61      6.49 o 
  -3  11   6      227.80      275.40     15.33 o 
  -2  11   6       31.79       21.23      5.31 o 
  -1  11   6       13.51       21.58      6.78 o 
   0  11   6       21.16       18.55      4.17 o 
   1  11   6        0.34        0.56      5.01 o 
   2  11   6       55.88       84.92      8.85 o 
   3  11   6        0.77       -3.54      4.13 o 
  -7  12   6       41.65       28.31      7.08 o 
  -6  12   6        1.18        4.72      5.90 o 
  -5  12   6      126.98      128.56     10.61 o 
  -4  12   6      315.17      339.09     15.33 o 
  -3  12   6       65.76       75.48      8.85 o 
  -2  12   6       29.27       18.28      7.08 o 
  -1  12   6        0.99        5.17      5.60 o 
   0  12   6        1.29        2.74      3.54 o 
   1  12   6       26.30       50.47      6.09 o 
   2  12   6        0.01        2.95      7.67 o 
  -6  13   6        0.22        6.49      4.13 o 
  -5  13   6       10.22       18.28      7.08 o 
  -4  13   6        3.55       10.03      5.90 o 
  -3  13   6        0.00        5.90      6.49 o 
  -2  13   6       10.48       11.20      5.90 o 
  -1  13   6        5.47       13.39      4.95 o 
   0  13   6       29.87       34.30      9.44 o 
   1  13   6        5.50        6.01      5.35 o 
  -5  14   6       10.21       16.51      8.26 o 
  -4  14   6       31.44       39.51      9.44 o 
  -3  14   6        6.30        2.36      7.08 o 
  -2  14   6       13.96       17.69      7.08 o 
  -1  14   6       15.95       20.02      6.78 o 
  -1 -17   7        0.10        0.88      4.17 o 
   0 -17   7       25.20       19.78      4.95 o 
   1 -17   7        0.45        3.11      4.53 o 
   2 -17   7       37.43       45.41      6.49 o 
   3 -17   7       43.00       28.90      8.26 o 
   4 -17   7        8.40        5.31      7.08 o 
  -2 -16   7       11.79       21.23      6.49 o 
  -1 -16   7       19.69       24.18      5.00 o 
   0 -16   7        0.12        4.07      5.90 o 
   1 -16   7       26.12       54.25      5.37 o 
   2 -16   7       25.33        7.08      7.67 o 
   3 -16   7      292.99      310.19     19.46 o 
   4 -16   7       30.66       19.46      7.08 o 
   5 -16   7        0.01        8.26      4.72 o 
  -3 -15   7        2.55        5.90      4.72 o 
  -2 -15   7        5.14        5.90      5.90 o 
  -1 -15   7       66.36       72.26      6.04 o 
   0 -15   7       60.35       75.24      7.37 o 
   1 -15   7       63.91       75.52      5.42 o 
   2 -15   7       67.35       80.79      8.26 o 
   3 -15   7       52.72       60.74      7.08 o 
   4 -15   7       17.61       15.92      4.72 o 
   5 -15   7       23.51       15.33      8.26 o 
   6 -15   7        0.59       -3.54      4.13 o 
  -4 -14   7        4.09       11.20      6.49 o 
  -3 -14   7       82.90       75.48      8.85 o 
  -2 -14   7      153.02      128.56      9.44 o 
  -1 -14   7      109.18      107.05      6.04 o 
   0 -14   7       22.52       23.65      4.36 o 
   1 -14   7        8.59        6.88      4.36 o 
   2 -14   7        1.61       -0.59      6.49 o 
   3 -14   7      436.36      393.34     21.82 o 
   4 -14   7      108.62      126.79      8.26 o 
   5 -14   7       11.23        8.26      5.90 o 
   6 -14   7        0.07       -2.95      3.54 o 
   7 -14   7       49.38       60.15      7.67 o 
  -5 -13   7        1.58       -1.77      5.90 o 
  -4 -13   7       25.87       24.18      6.49 o 
  -3 -13   7      198.67      224.68     11.20 o 
  -2 -13   7        1.87        0.00      5.90 o 
  -1 -13   7        0.42        6.68      4.42 o 
   0 -13   7       36.76       47.25      5.90 o 
   1 -13   7       42.39       59.12      4.59 o 
   2 -13   7       67.22       70.77      7.08 o 
   3 -13   7        3.43       23.00      6.49 o 
   4 -13   7       23.03       23.59      5.31 o 
   5 -13   7       41.15       56.61      7.67 o 
   6 -13   7        6.66        7.08      4.72 o 
   7 -13   7        1.90        7.08      6.49 o 
  -6 -12   7        4.94       -1.77      3.54 o 
  -5 -12   7       12.92       10.61      4.72 o 
  -4 -12   7        9.25       11.79      6.49 o 
  -3 -12   7       15.23       20.05      5.31 o 
  -2 -12   7      204.07      199.32     10.03 o 
  -1 -12   7      111.41       96.73      7.67 o 
   0 -12   7      427.07      436.90     16.81 o 
   1 -12   7      979.27      913.68     27.13 o 
   2 -12   7      213.51      202.86      8.85 o 
   3 -12   7      330.10      329.65     11.20 o 
   4 -12   7      174.64      181.63     10.61 o 
   5 -12   7      198.57      222.91     10.61 o 
   6 -12   7       32.40       44.82      5.90 o 
   7 -12   7       81.25       98.48      8.26 o 
   8 -12   7        2.54        2.95      4.13 o 
  -6 -11   7        5.54       18.87      5.31 o 
  -5 -11   7      112.52      108.51      9.44 o 
  -4 -11   7        0.87        0.00      5.31 o 
  -3 -11   7       32.80       40.69      5.90 o 
  -2 -11   7       92.12       74.30      6.49 o 
  -1 -11   7      274.72      237.51      7.96 o 
   0 -11   7        0.11        8.71      3.53 o 
   1 -11   7      341.12      372.94     12.01 o 
   2 -11   7      920.33      891.65     36.56 o 
   3 -11   7        9.41       10.03      5.90 o 
   4 -11   7        4.44        7.08      4.13 o 
   5 -11   7      161.10      144.48      8.85 o 
   6 -11   7       22.61       23.00      4.13 o 
   7 -11   7        9.56       20.64      4.72 o 
   8 -11   7       27.40       25.95      7.67 o 
  -7 -10   7       18.04       14.15      5.90 o 
  -6 -10   7        1.73        2.95      4.72 o 
  -5 -10   7       38.57       43.64      5.90 o 
  -4 -10   7      150.68      156.86     10.03 o 
  -3 -10   7      387.30      398.06     17.10 o 
  -2 -10   7        0.15        1.77      4.72 o 
  -1 -10   7      487.52      534.99     14.35 o 
   0 -10   7      292.46      277.16     11.50 o 
   1 -10   7     1300.13     1273.96     34.58 o 
   2 -10   7       34.78       25.95      4.13 o 
   3 -10   7       71.51       87.28      6.49 o 
   4 -10   7      189.66      167.48      8.85 o 
   5 -10   7      136.85      156.86      8.26 o 
   6 -10   7        3.25        8.26      4.13 o 
   7 -10   7        8.83        7.67      5.31 o 
   8 -10   7       10.62       19.46      7.67 o 
  -7  -9   7        3.46       11.79      6.49 o 
  -6  -9   7       37.45       32.43      7.08 o 
  -5  -9   7        5.91        0.00      4.72 o 
  -4  -9   7      146.66      109.69      7.67 o 
  -3  -9   7      205.15      198.73     10.61 o 
  -2  -9   7      698.99      736.55     29.49 o 
  -1  -9   7      529.05      482.02     14.80 o 
   0  -9   7      445.25      381.55     15.04 o 
   1  -9   7      814.57      822.59     23.01 o 
   2  -9   7       10.57        1.77      3.54 o 
   3  -9   7      139.85       96.71      6.49 o 
   4  -9   7      252.89      229.40     10.03 o 
   5  -9   7      273.52      287.19     12.38 o 
   6  -9   7      355.45      333.19     18.28 o 
   7  -9   7       57.56       47.18      7.08 o 
   8  -9   7        5.34        5.90      5.31 o 
  -8  -8   7        8.51        6.49      5.90 o 
  -7  -8   7       13.72       25.36      5.31 o 
  -6  -8   7      107.72       94.94      7.67 o 
  -5  -8   7        0.02       -1.77      5.90 o 
  -4  -8   7       29.43       10.61      6.49 o 
  -3  -8   7       29.52       58.97      5.31 o 
  -2  -8   7      193.20      195.20      9.44 o 
  -1  -8   7      366.48      363.95     11.46 o 
   0  -8   7      543.93      572.28     22.11 o 
   1  -8   7      359.07      336.21     10.32 o 
   2  -8   7        6.79       11.20      3.54 o 
   3  -8   7      774.17      822.65     31.84 o 
   4  -8   7       58.50       60.74      7.08 o 
   5  -8   7       53.13       56.61      5.90 o 
   6  -8   7      419.35      421.06     18.87 o 
   7  -8   7        0.18       10.03      4.13 o 
   8  -8   7        1.08       -3.54      3.54 o 
  -8  -7   7        4.54        1.18      4.72 o 
  -7  -7   7       15.33       27.13      6.49 o 
  -6  -7   7       23.93       28.90      5.90 o 
  -5  -7   7      286.24      291.91     16.51 o 
  -4  -7   7      111.03      150.38      8.85 o 
  -3  -7   7       16.86       26.54      4.13 o 
  -2  -7   7     1639.40     1612.28     80.79 o 
  -1  -7   7      631.43      596.33     26.24 o 
   0  -7   7      441.14      453.66     13.51 o 
   1  -7   7     2963.62     2908.97    126.20 o 
   2  -7   7        3.37        0.00      2.95 o 
   3  -7   7      162.05      149.20      7.08 o 
   4  -7   7      419.12      370.34     18.28 o 
   5  -7   7      287.74      300.75     14.74 o 
   6  -7   7        2.05        4.13      4.13 o 
   7  -7   7      166.77      159.22      8.26 o 
   8  -7   7       12.84       17.69      4.72 o 
  -8  -6   7       40.57       54.84      6.49 o 
  -7  -6   7       38.67       57.79      6.49 o 
  -6  -6   7       38.92       34.79      5.90 o 
  -5  -6   7      486.37      442.29     18.87 o 
  -4  -6   7       30.57       47.77      5.90 o 
  -3  -6   7       23.53       50.72      4.72 o 
  -2  -6   7      417.95      416.93     20.05 o 
  -1  -6   7     1135.23     1117.01     28.35 o 
   0  -6   7       65.71       55.36      3.11 o 
   1  -6   7     2827.97     2790.33     67.10 o 
   2  -6   7      547.71      504.80     22.41 o 
   3  -6   7        7.02       10.03      3.54 o 
   4  -6   7      204.04      193.43      7.08 o 
   5  -6   7       19.11       24.18      4.72 o 
   6  -6   7      438.05      395.70     15.33 o 
   7  -6   7        1.72        3.54      5.31 o 
   8  -6   7       81.82      119.71      8.85 o 
  -9  -5   7       10.03       12.97      6.49 o 
  -8  -5   7       42.81       56.02      7.08 o 
  -7  -5   7       32.70       35.38      7.08 o 
  -6  -5   7       14.22       31.84      5.31 o 
  -5  -5   7        0.22       11.79      5.90 o 
  -4  -5   7        0.12        2.36      5.31 o 
  -3  -5   7      128.43      114.40      5.90 o 
  -2  -5   7     1093.50     1034.36     37.74 o 
  -1  -5   7     1040.54     1099.51     28.56 o 
   0  -5   7      229.59      205.25     15.33 o 
   1  -5   7       30.97       26.26      4.72 o 
   2  -5   7      219.43      226.45      7.67 o 
   3  -5   7      174.98      178.09      6.49 o 
   4  -5   7      505.04      470.59     20.64 o 
   5  -5   7      165.05      168.07      8.26 o 
   6  -5   7      198.65      214.66     11.79 o 
   7  -5   7       60.57       47.77      5.90 o 
   8  -5   7       83.75      119.71      9.44 o 
  -9  -4   7        7.34       -2.36      5.31 o 
  -8  -4   7      198.18      219.37     11.20 o 
  -7  -4   7        5.10       -1.77      4.13 o 
  -6  -4   7      663.39      632.76     30.08 o 
  -5  -4   7       30.30       27.13      4.13 o 
  -4  -4   7     1607.39     1690.12     58.38 o 
  -3  -4   7      283.35      318.45     16.51 o 
  -2  -4   7       32.91       24.77      4.13 o 
  -1  -4   7     3292.11     3342.73     69.22 o 
   0  -4   7      885.63      897.78     29.19 o 
   1  -4   7        0.99        6.04      2.40 o 
   2  -4   7      215.97      209.94     11.20 o 
   3  -4   7       24.36       24.77      3.54 o 
   4  -4   7      397.27      333.78     15.92 o 
   5  -4   7      214.03      271.86     10.61 o 
   6  -4   7      145.73      167.48      8.26 o 
   7  -4   7        0.72       -4.13      4.13 o 
   8  -4   7      200.71      219.96     11.79 o 
  -9  -3   7        0.10        2.95      4.72 o 
  -8  -3   7       21.00       35.97      5.90 o 
  -7  -3   7       35.27       21.82      6.49 o 
  -6  -3   7       41.38       39.51      5.90 o 
  -5  -3   7       97.65      116.17      7.67 o 
  -4  -3   7       11.72        8.85      4.72 o 
  -3  -3   7        8.33       10.61      3.54 o 
  -2  -3   7       16.97        4.72      3.54 o 
  -1  -3   7       99.77       77.58      3.34 o 
   0  -3   7        0.17        6.86      2.36 o 
   1  -3   7     1981.96     2003.03     54.21 o 
   2  -3   7     1052.87      978.93     37.15 o 
   3  -3   7       16.86       24.77      4.13 o 
   4  -3   7      127.03      146.84      7.08 o 
   5  -3   7       88.77       93.17      7.08 o 
   6  -3   7        0.07        6.49      3.54 o 
   7  -3   7       37.56       35.38      7.08 o 
   8  -3   7        4.70        8.26      4.72 o 
  -9  -2   7        3.63       -1.18      6.49 o 
  -8  -2   7      222.25      215.84     14.15 o 
  -7  -2   7       42.03       51.89      5.90 o 
  -6  -2   7     1335.73     1348.68     51.89 o 
  -5  -2   7      108.31      104.38      6.49 o 
  -4  -2   7     3129.80     3193.89    110.87 o 
  -3  -2   7      982.37     1011.95     40.10 o 
  -2  -2   7      294.37      287.19     14.74 o 
  -1  -2   7     2566.45     2837.62     94.94 o 
   0  -2   7      187.11      155.20      5.00 o 
   1  -2   7      160.63      157.40      5.31 o 
   2  -2   7       27.20       40.10      4.13 o 
   3  -2   7      261.38      213.48     11.20 o 
   4  -2   7      152.32      107.33      5.90 o 
   5  -2   7      327.42      313.73     13.56 o 
   6  -2   7       18.28        9.44      4.13 o 
   7  -2   7       28.83       15.92      6.49 o 
   8  -2   7       84.36       91.41      9.44 o 
  -9  -1   7        0.98        4.13      5.31 o 
  -8  -1   7        9.80       14.74      4.72 o 
  -7  -1   7        0.07        1.77      4.72 o 
  -6  -1   7       28.34       35.97      5.31 o 
  -5  -1   7       20.94       16.51      4.13 o 
  -4  -1   7       30.66       47.77      4.72 o 
  -3  -1   7      495.88      483.57     20.05 o 
  -2  -1   7     2002.13     1979.67     77.25 o 
  -1  -1   7     1022.35     1060.04     26.89 o 
   0  -1   7      105.48       99.72      3.75 o 
   1  -1   7     5379.51     5463.77    267.73 o 
   2  -1   7      886.43      885.16     34.20 o 
   3  -1   7      162.10      133.28      8.26 o 
   4  -1   7       16.26       28.90      4.13 o 
   5  -1   7      123.94      121.48      7.67 o 
   6  -1   7      100.55      103.20      8.26 o 
   7  -1   7       20.49       17.69      7.08 o 
   8  -1   7        3.49       12.38      4.72 o 
  -9   0   7        0.00        4.72      5.31 o 
  -8   0   7        5.70        3.54      5.90 o 
  -7   0   7       29.80       25.95      7.08 o 
  -6   0   7      157.34      156.86      8.26 o 
  -5   0   7       47.23       24.77      5.90 o 
  -4   0   7     3301.98     3206.87    110.28 o 
  -3   0   7      372.63      359.14     15.92 o 
  -2   0   7      344.10      329.06     14.15 o 
  -1   0   7      192.07      187.62      8.55 o 
   0   0   7       21.29       17.86      4.72 o 
   1   0   7       74.93       99.58      7.08 o 
   2   0   7      645.01      581.46     25.36 o 
   3   0   7        5.74       12.97      3.54 o 
   4   0   7       18.62       11.20      4.72 o 
   5   0   7       35.99       25.95      5.90 o 
   6   0   7        0.00       -0.59      4.13 o 
   7   0   7        2.55        3.54      4.72 o 
  -9   1   7        0.00       -0.59      4.72 o 
  -8   1   7      131.37      146.25      8.85 o 
  -7   1   7       12.31        1.77      4.72 o 
  -6   1   7      194.68      189.30      7.67 o 
  -5   1   7       26.83       33.02      5.90 o 
  -4   1   7     1469.73     1503.77     53.66 o 
  -3   1   7    11005.82    11257.65    197.55 o 
  -2   1   7     2054.16     1985.57     79.61 o 
  -1   1   7     1399.73     1453.96     49.83 o 
   0   1   7      440.60      433.88     12.49 o 
   1   1   7     1625.60     1744.24     58.27 o 
   2   1   7       39.56       54.84      4.72 o 
   3   1   7     1854.77     2037.46     98.48 o 
   4   1   7        0.07       -4.13      4.13 o 
   5   1   7      299.90      274.81     12.97 o 
   6   1   7       83.81       62.51      7.67 o 
   7   1   7        0.44        0.00      4.72 o 
  -9   2   7       16.72       20.05      7.67 o 
  -8   2   7        4.80        4.13      5.90 o 
  -7   2   7        0.09        2.95      3.54 o 
  -6   2   7        6.14        4.72      5.90 o 
  -5   2   7       30.94       20.64      4.72 o 
  -4   2   7       42.07       32.43      4.72 o 
  -3   2   7        5.35       12.38      4.13 o 
  -2   2   7       29.08       41.28      4.72 o 
  -1   2   7     1298.02     1175.87     31.66 o 
   0   2   7      379.42      335.19     14.74 o 
   1   2   7     4031.18     4091.84     91.32 o 
   2   2   7      252.35      260.06     11.79 o 
   3   2   7       23.41       27.13      4.72 o 
   4   2   7       11.50       31.25      4.72 o 
   5   2   7        0.24       -2.95      2.95 o 
   6   2   7        0.95        3.54      4.72 o 
   7   2   7        6.47        5.31      5.31 o 
  -9   3   7        3.65        1.77      5.31 o 
  -8   3   7       70.34       65.46      6.49 o 
  -7   3   7        0.07        7.08      4.13 o 
  -6   3   7     1589.19     1638.23     61.33 o 
  -5   3   7      273.74      294.27     16.51 o 
  -4   3   7      164.65      146.84      7.67 o 
  -3   3   7      882.88      888.11     38.92 o 
  -2   3   7      470.49      444.05     20.64 o 
  -1   3   7     2564.24     2692.61    105.56 o 
   0   3   7     1313.26     1351.04     35.00 o 
   1   3   7      152.13      131.39      5.20 o 
   2   3   7       36.04       54.84      5.90 o 
   3   3   7      590.15      530.15     23.00 o 
   4   3   7      188.15      202.86     11.20 o 
   5   3   7       11.17       11.79      5.90 o 
   6   3   7       94.19       98.48      8.26 o 
   7   3   7        8.40        4.13      6.49 o 
  -9   4   7        4.02       -1.77      4.13 o 
  -8   4   7       40.58       30.67      6.49 o 
  -7   4   7      143.70      133.87      8.26 o 
  -6   4   7      458.35      498.31     25.36 o 
  -5   4   7     2338.03     2664.92    120.89 o 
  -4   4   7      138.99      127.97      8.26 o 
  -3   4   7      136.96      109.10      7.08 o 
  -2   4   7       17.07        7.08      4.13 o 
  -1   4   7        3.36        7.43      2.94 o 
   0   4   7      352.20      352.23     19.46 o 
   1   4   7      450.87      431.82     41.87 o 
   2   4   7       35.88       48.95      5.31 o 
   3   4   7      216.84      264.19     15.33 o 
   4   4   7      268.70      292.50     14.15 o 
   5   4   7        2.14        0.00      4.13 o 
   6   4   7        3.32        2.95      5.90 o 
  -9   5   7        7.24       18.87      6.49 o 
  -8   5   7       54.82       58.97      8.26 o 
  -7   5   7      127.23      123.25      8.26 o 
  -6   5   7      267.11      206.40     10.61 o 
  -5   5   7       36.56       35.38      5.90 o 
  -4   5   7      191.43      198.14      8.85 o 
  -3   5   7        0.01       -3.54      5.31 o 
  -2   5   7       30.57       23.59      5.31 o 
  -1   5   7     1295.01     1287.12     36.67 o 
   0   5   7     1028.56     1060.38     30.54 o 
   1   5   7        0.38       -0.24      5.31 o 
   2   5   7       24.20       31.84      5.90 o 
   3   5   7        6.03        5.90      4.13 o 
   4   5   7        0.85       -1.77      4.72 o 
   5   5   7        0.06       -3.54      4.13 o 
   6   5   7       10.06        4.13      6.49 o 
  -9   6   7        1.22        0.00      4.72 o 
  -8   6   7        8.73        4.72      6.49 o 
  -7   6   7        8.83       10.03      4.72 o 
  -6   6   7        3.28        4.13      5.31 o 
  -5   6   7      752.03      826.19     34.20 o 
  -4   6   7      228.45      212.89      9.44 o 
  -3   6   7       28.44       22.41      5.31 o 
  -2   6   7      211.37      221.14     11.20 o 
  -1   6   7      340.29      329.57     12.04 o 
   0   6   7      139.79      125.15      5.62 o 
   1   6   7      242.04      255.70      8.22 o 
   2   6   7        7.85       12.38      5.31 o 
   3   6   7      450.61      424.59     19.46 o 
   4   6   7      130.90      130.33      9.44 o 
   5   6   7       27.58       30.08      5.90 o 
  -9   7   7       13.17       13.56      5.90 o 
  -8   7   7      134.00      152.74     10.61 o 
  -7   7   7       26.95       16.51      5.90 o 
  -6   7   7       66.80       87.28      8.85 o 
  -5   7   7      225.38      204.04     10.61 o 
  -4   7   7       56.02       40.10      7.67 o 
  -3   7   7      153.99      138.58      8.85 o 
  -2   7   7       17.59        7.67      4.72 o 
  -1   7   7      143.06      177.80      6.67 o 
   0   7   7      290.84      316.17      9.14 o 
   1   7   7       59.11       66.49      5.10 o 
   2   7   7       32.03       28.31      6.49 o 
   3   7   7        2.00       10.03      4.72 o 
   4   7   7       15.87        9.44      7.08 o 
   5   7   7        0.00        1.77      4.72 o 
  -9   8   7        9.89       20.05      7.67 o 
  -8   8   7       55.57       71.36      7.67 o 
  -7   8   7       53.42       46.59      7.08 o 
  -6   8   7       79.23       60.15      8.85 o 
  -5   8   7       68.03       41.87      7.08 o 
  -4   8   7      960.82     1004.28     41.28 o 
  -3   8   7      510.40      586.77     28.31 o 
  -2   8   7       35.47       32.43      5.31 o 
  -1   8   7      541.20      569.32     18.81 o 
   0   8   7       14.59       20.21      4.53 o 
   1   8   7      201.08      201.13      8.49 o 
   2   8   7       52.51       41.87      7.08 o 
   3   8   7       59.42       66.05      7.08 o 
   4   8   7       79.67       83.74      9.44 o 
  -8   9   7        6.02        8.26      5.31 o 
  -7   9   7      112.02       85.51     10.03 o 
  -6   9   7      125.64      128.56     10.03 o 
  -5   9   7        6.32        5.90      5.31 o 
  -4   9   7       14.34        9.44      4.72 o 
  -3   9   7       19.91       15.33      6.49 o 
  -2   9   7        0.38       -4.72      7.08 o 
  -1   9   7        5.20        6.19      4.17 o 
   0   9   7       72.72       91.65      5.42 o 
   1   9   7        1.22       25.48      4.17 o 
   2   9   7        4.40       10.61      5.90 o 
   3   9   7        0.32        2.95      5.31 o 
   4   9   7       11.31       11.79      5.90 o 
  -8  10   7        2.62        1.77      5.90 o 
  -7  10   7        1.51       -1.18      5.31 o 
  -6  10   7       23.28        0.00      7.67 o 
  -5  10   7       74.67       78.43      8.26 o 
  -4  10   7       69.54       38.92      5.90 o 
  -3  10   7       33.36       53.07      8.26 o 
  -2  10   7       14.52        8.26      5.90 o 
  -1  10   7        1.64        8.37      4.02 o 
   0  10   7       21.81       15.84      4.36 o 
   1  10   7        2.30       10.85      3.93 o 
   2  10   7       59.16       48.36      8.26 o 
   3  10   7       22.90       26.54      6.49 o 
  -7  11   7        4.13       -1.18      5.31 o 
  -6  11   7      239.26      212.30     12.38 o 
  -5  11   7      130.56      165.12     11.20 o 
  -4  11   7        5.86        2.36      4.72 o 
  -3  11   7       71.33       81.38      8.85 o 
  -2  11   7       18.99        9.44      7.08 o 
  -1  11   7        1.05        3.26      6.49 o 
   0  11   7        3.12       -1.24      3.68 o 
   1  11   7       50.02       57.82      6.25 o 
   2  11   7      113.83      135.63     11.20 o 
  -7  12   7        7.18       -4.72      5.90 o 
  -6  12   7       30.36       17.69      7.67 o 
  -5  12   7        1.78       -1.18      7.67 o 
  -4  12   7       72.07       71.36      8.26 o 
  -3  12   7        8.33       16.51      7.67 o 
  -2  12   7       27.50       13.56      5.90 o 
  -1  12   7        8.01       11.70      9.73 o 
   0  12   7        1.31        4.13      4.36 o 
   1  12   7       10.94       14.34      5.79 o 
  -6  13   7        2.15       -0.59      5.90 o 
  -5  13   7       79.55       68.41     10.03 o 
  -4  13   7        2.71        5.31      5.31 o 
  -3  13   7       13.10       -1.77      5.90 o 
  -2  13   7        0.67       -3.54      5.31 o 
  -1  13   7        9.86       13.54      5.10 o 
   0  13   7       59.31       68.93      6.45 o 
  -4  14   7       38.79       36.56      9.44 o 
  -3  14   7        0.57        3.54      7.08 o 
  -2  14   7        0.41        4.72      7.08 o 
  -1 -17   8        2.91        1.46      3.94 o 
   0 -17   8        3.55        1.47      4.59 o 
   1 -17   8       54.45       62.79      6.04 o 
   2 -17   8       88.26      123.25     10.03 o 
   3 -17   8        8.71       10.61      6.49 o 
   4 -17   8        0.22        0.00      5.31 o 
  -2 -16   8        6.15        8.26      5.90 o 
  -1 -16   8       27.98       21.35      4.53 o 
   0 -16   8       22.07       25.94      4.11 o 
   1 -16   8       76.47       92.93     10.32 o 
   2 -16   8        0.13        5.31      7.08 o 
   3 -16   8        2.76        7.67      7.08 o 
   4 -16   8       33.48       32.43      6.49 o 
   5 -16   8        9.97       12.97      7.08 o 
  -3 -15   8       35.12       23.00      7.08 o 
  -2 -15   8        6.95       12.38      7.67 o 
  -1 -15   8       67.08       55.32     10.91 o 
   0 -15   8       11.84        7.13      7.37 o 
   1 -15   8      225.49      235.42     15.33 o 
   2 -15   8      222.04      206.40     10.03 o 
   3 -15   8        5.68       12.38      6.49 o 
   4 -15   8        0.91       -4.13      5.31 o 
   5 -15   8        0.64        0.59      5.31 o 
   6 -15   8       17.42        8.85      5.90 o 
  -4 -14   8        0.03        2.36      5.31 o 
  -3 -14   8       18.73       24.18      6.49 o 
  -2 -14   8       86.18       91.41      7.67 o 
  -1 -14   8       26.65       21.15      4.11 o 
   0 -14   8        3.44        6.91      7.37 o 
   1 -14   8      358.26      410.33     13.17 o 
   2 -14   8       55.95       44.23      7.08 o 
   3 -14   8       77.19       90.23      8.85 o 
   4 -14   8       25.84       21.23      7.67 o 
   5 -14   8       39.06       48.36      7.67 o 
   6 -14   8        5.04       14.74      7.67 o 
   7 -14   8        0.75       -4.13      5.31 o 
  -5 -13   8       32.72       35.38      6.49 o 
  -4 -13   8       21.80       35.38      7.67 o 
  -3 -13   8      232.14      233.53     16.51 o 
  -2 -13   8        0.77       15.92      5.31 o 
  -1 -13   8       18.40       17.07      6.49 o 
   0 -13   8       26.89       18.48      7.96 o 
   1 -13   8      180.14      182.14      7.08 o 
   2 -13   8     1181.60     1191.22     46.59 o 
   3 -13   8        0.35        2.95      5.90 o 
   4 -13   8      271.10      237.07     11.79 o 
   5 -13   8       68.63       58.38      7.08 o 
   6 -13   8       70.29       67.23      7.67 o 
   7 -13   8       33.81       46.00      7.08 o 
  -6 -12   8        0.37       -1.77      4.72 o 
  -5 -12   8        0.09       -2.36      3.54 o 
  -4 -12   8        4.73       16.51      5.31 o 
  -3 -12   8        0.70       -3.54      4.13 o 
  -2 -12   8       38.52       40.69      6.49 o 
  -1 -12   8      453.39      409.85     13.96 o 
   0 -12   8       41.31       56.58      4.59 o 
   1 -12   8        0.19        0.34      4.36 o 
   2 -12   8      377.81      383.31     18.87 o 
   3 -12   8      144.18      130.33      8.26 o 
   4 -12   8       43.67       37.15      6.49 o 
   5 -12   8       94.89      109.69      8.85 o 
   6 -12   8       43.40       44.82      7.67 o 
   7 -12   8        3.66        2.95      5.31 o 
  -6 -11   8        3.20       13.56      4.72 o 
  -5 -11   8       92.40       97.89      7.67 o 
  -4 -11   8       81.83       97.30      8.85 o 
  -3 -11   8      338.55      369.75     14.15 o 
  -2 -11   8       21.21       25.36      5.90 o 
  -1 -11   8     1000.23      995.36     30.21 o 
   0 -11   8     1089.46     1008.68     30.13 o 
   1 -11   8       16.67       26.49      3.94 o 
   2 -11   8     1116.63     1098.64     41.87 o 
   3 -11   8      156.58      133.28      8.26 o 
   4 -11   8      939.55     1007.82     46.00 o 
   5 -11   8       67.41       67.82      6.49 o 
   6 -11   8        2.33       11.20      6.49 o 
   7 -11   8        0.14        0.59      4.13 o 
   8 -11   8       13.16       21.23      5.90 o 
  -7 -10   8       19.21       26.54      6.49 o 
  -6 -10   8       54.46       64.87      7.08 o 
  -5 -10   8       66.05       83.15      6.49 o 
  -4 -10   8      128.42      122.07      7.67 o 
  -3 -10   8       44.53       57.79      5.90 o 
  -2 -10   8      290.14      252.99     10.61 o 
  -1 -10   8      858.67      785.60     21.25 o 
   0 -10   8      762.47      759.17     22.28 o 
   1 -10   8       81.18       93.60      8.85 o 
   2 -10   8       10.94        8.85      5.31 o 
   3 -10   8      203.63      222.91      9.44 o 
   4 -10   8      627.95      578.51     25.36 o 
   5 -10   8      230.36      234.71     12.38 o 
   6 -10   8      150.76      160.40      9.44 o 
   7 -10   8        6.90       27.13      5.90 o 
   8 -10   8       17.33       22.41      7.08 o 
  -7  -9   8       41.78       46.59      5.90 o 
  -6  -9   8       31.87       40.69      6.49 o 
  -5  -9   8       99.24      122.07      7.67 o 
  -4  -9   8       73.54       98.48      7.08 o 
  -3  -9   8      415.59      420.47     14.74 o 
  -2  -9   8       48.80       33.02      5.31 o 
  -1  -9   8     1715.46     1568.11     40.23 o 
   0  -9   8      279.76      269.58      8.06 o 
   1  -9   8       64.02       64.97      4.13 o 
   2  -9   8        7.62        9.44      4.72 o 
   3  -9   8       68.30       60.15      5.31 o 
   4  -9   8      408.87      407.49     20.05 o 
   5  -9   8       21.73       33.61      6.49 o 
   6  -9   8        7.02        0.00      4.13 o 
   7  -9   8        1.45       -1.18      4.72 o 
   8  -9   8       10.95       19.46      5.90 o 
  -8  -8   8        0.00        3.54      4.72 o 
  -7  -8   8        9.29       20.05      5.31 o 
  -6  -8   8       23.91       12.38      6.49 o 
  -5  -8   8       28.04       17.69      5.90 o 
  -4  -8   8        4.64        8.85      5.90 o 
  -3  -8   8        4.31       12.38      4.13 o 
  -2  -8   8        0.23        6.49      5.90 o 
  -1  -8   8      807.80      925.21     26.89 o 
   0  -8   8      807.44      758.64     21.27 o 
   1  -8   8       41.92       39.70      3.54 o 
   2  -8   8      105.34       92.00      5.90 o 
   3  -8   8      393.64      400.42     17.10 o 
   4  -8   8       80.63       77.84      5.90 o 
   5  -8   8      377.68      355.60     16.51 o 
   6  -8   8        8.91       12.97      4.72 o 
   7  -8   8        0.20        0.00      4.72 o 
   8  -8   8       13.48       19.46      6.49 o 
  -8  -7   8       21.86       33.61      7.67 o 
  -7  -7   8      111.56       90.23      7.67 o 
  -6  -7   8       16.44        8.26      5.90 o 
  -5  -7   8      107.40      106.74      6.49 o 
  -4  -7   8      553.14      552.56     28.31 o 
  -3  -7   8     2108.28     2118.84     97.89 o 
  -2  -7   8      237.23      184.58     11.20 o 
  -1  -7   8       44.18       33.61      3.34 o 
   0  -7   8      154.02      161.12      5.66 o 
   1  -7   8      691.17      627.46     18.76 o 
   2  -7   8      134.09      107.92      7.08 o 
   3  -7   8      210.40      171.02      7.08 o 
   4  -7   8       28.74       40.10      5.31 o 
   5  -7   8      139.67      142.71      7.67 o 
   6  -7   8       71.99       72.53      5.90 o 
   7  -7   8        4.29        9.44      5.90 o 
   8  -7   8        0.57        0.00      4.13 o 
  -8  -6   8       17.96       22.41      6.49 o 
  -7  -6   8        1.64       10.61      4.13 o 
  -6  -6   8        1.60        3.54      5.31 o 
  -5  -6   8      135.48      166.30     11.20 o 
  -4  -6   8       23.55       31.84      5.90 o 
  -3  -6   8      156.47      147.43      6.49 o 
  -2  -6   8      286.33      314.32     13.56 o 
  -1  -6   8      538.76      555.21     22.11 o 
   0  -6   8     4454.80     4274.02    123.84 o 
   1  -6   8       18.74       19.97      2.83 o 
   2  -6   8      398.90      330.83     13.56 o 
   3  -6   8       13.32       12.97      3.54 o 
   4  -6   8      184.27      166.30      8.85 o 
   5  -6   8        2.38        4.72      4.72 o 
   6  -6   8        1.94       -2.95      2.95 o 
   7  -6   8        5.62        9.44      5.31 o 
   8  -6   8       17.71       20.05      5.31 o 
  -8  -5   8        7.94        0.00      5.90 o 
  -7  -5   8       41.24       43.05      5.90 o 
  -6  -5   8        0.37        0.59      6.49 o 
  -5  -5   8        0.30        3.54      4.13 o 
  -4  -5   8      161.59      215.25      8.85 o 
  -3  -5   8     4011.83     4071.98    127.97 o 
  -2  -5   8      185.49      170.43      7.08 o 
  -1  -5   8      966.52     1058.80     56.61 o 
   0  -5   8      191.15      236.30      7.71 o 
   1  -5   8     2283.80     2322.23    108.21 o 
   2  -5   8     1258.02     1213.63     45.41 o 
   3  -5   8      188.38      209.35     10.61 o 
   4  -5   8      329.38      309.60     14.15 o 
   5  -5   8      155.67      186.35      8.85 o 
   6  -5   8       44.68       45.41      5.31 o 
   7  -5   8       22.30       24.77      5.31 o 
   8  -5   8        1.16       -2.36      5.31 o 
  -9  -4   8       44.97       27.13      8.26 o 
  -8  -4   8       34.62       33.61      7.08 o 
  -7  -4   8       10.61        9.44      4.72 o 
  -6  -4   8      521.78      519.54     23.00 o 
  -5  -4   8        2.61        4.13      3.54 o 
  -4  -4   8        0.83       -2.36      4.72 o 
  -3  -4   8      588.62      587.95     22.41 o 
  -2  -4   8      365.05      324.93     14.15 o 
  -1  -4   8      664.82      671.12     41.57 o 
   0  -4   8     4794.74     4926.41     88.57 o 
   1  -4   8       58.18       67.30      5.01 o 
   2  -4   8      121.25      105.56      5.31 o 
   3  -4   8      214.35      206.40     10.03 o 
   4  -4   8      198.36      202.86      7.67 o 
   5  -4   8       34.68       52.48      6.49 o 
   6  -4   8        0.10       -0.59      2.95 o 
   7  -4   8        9.97        8.85      7.08 o 
   8  -4   8        1.17       -1.18      4.72 o 
  -9  -3   8       73.95      108.51      9.44 o 
  -8  -3   8       50.22       66.64      6.49 o 
  -7  -3   8        0.85       -0.59      4.13 o 
  -6  -3   8        5.17       -1.18      5.31 o 
  -5  -3   8      625.97      646.33     30.67 o 
  -4  -3   8        0.85       -1.18      3.54 o 
  -3  -3   8     1066.63     1070.92     42.46 o 
  -2  -3   8     1040.22      998.98     38.33 o 
  -1  -3   8     3127.10     3182.67     71.30 o 
   0  -3   8      271.36      336.04     10.63 o 
   1  -3   8      125.79      125.62      6.19 o 
   2  -3   8      310.90      287.19     14.15 o 
   3  -3   8      204.98      225.27      7.67 o 
   4  -3   8       37.33       39.51      5.31 o 
   5  -3   8       10.52       22.41      4.72 o 
   6  -3   8       84.87       79.02      6.49 o 
   7  -3   8      212.83      300.75     15.33 o 
   8  -3   8        1.83       -0.59      4.72 o 
  -9  -2   8       19.19       20.64      7.08 o 
  -8  -2   8      100.82      113.23      7.67 o 
  -7  -2   8        6.74       13.56      4.13 o 
  -6  -2   8       96.00      100.84      7.08 o 
  -5  -2   8      624.12      564.36     23.00 o 
  -4  -2   8      287.62      303.70     13.56 o 
  -3  -2   8        3.41        1.77      2.95 o 
  -2  -2   8      430.10      568.48     25.36 o 
  -1  -2   8       30.55       12.86      3.83 o 
   0  -2   8     5478.45     5403.73     99.37 o 
   1  -2   8      459.57      504.67     14.94 o 
   2  -2   8      129.71      130.92      8.26 o 
   3  -2   8       61.86       46.59      4.72 o 
   4  -2   8        6.06       26.54      4.13 o 
   5  -2   8      179.32      149.79      8.85 o 
   6  -2   8       22.10       22.41      5.31 o 
   7  -2   8       61.12       70.18      8.26 o 
  -9  -1   8       45.23       55.43      8.26 o 
  -8  -1   8        7.38        2.95      5.90 o 
  -7  -1   8      206.15      237.65     14.74 o 
  -6  -1   8        0.78       18.28      5.90 o 
  -5  -1   8     1617.31     1560.97     57.79 o 
  -4  -1   8      526.30      608.00     27.72 o 
  -3  -1   8       41.82       30.08      5.31 o 
  -2  -1   8     1434.18     1454.24     69.59 o 
  -1  -1   8     2097.62     2163.13     61.29 o 
   0  -1   8     1701.39     1672.99     53.90 o 
   1  -1   8       95.12       69.32      4.72 o 
   2  -1   8       41.44       37.15      3.54 o 
   3  -1   8      728.52      696.45     28.90 o 
   4  -1   8       56.22       62.51      5.90 o 
   5  -1   8      129.93      140.94      8.85 o 
   6  -1   8       59.04       53.66      5.90 o 
   7  -1   8      144.66      198.73     12.38 o 
  -9   0   8       12.92       11.79      5.90 o 
  -8   0   8       22.56       38.92      5.90 o 
  -7   0   8       30.75       17.69      5.90 o 
  -6   0   8      506.47      457.62     24.18 o 
  -5   0   8     2132.10     2126.51    103.79 o 
  -4   0   8      238.97      242.96     11.79 o 
  -3   0   8     1188.15     1177.66     44.23 o 
  -2   0   8      743.90      862.16     34.20 o 
  -1   0   8        0.44        0.96      2.36 o 
   0   0   8        0.09        4.72      2.92 o 
   1   0   8      636.89      646.38     19.13 o 
   2   0   8        6.29       54.25      4.13 o 
   3   0   8        0.75       -0.59      4.72 o 
   4   0   8      161.46      180.45     10.03 o 
   5   0   8        0.09        6.49      4.13 o 
   6   0   8       15.53       31.84      5.90 o 
   7   0   8       29.44       34.79      6.49 o 
  -9   1   8        8.23        3.54      4.72 o 
  -8   1   8       49.37       51.31      7.67 o 
  -7   1   8       45.86       33.02      5.90 o 
  -6   1   8      201.00      212.30      9.44 o 
  -5   1   8      644.82      734.19     34.20 o 
  -4   1   8      253.30      245.91     10.61 o 
  -3   1   8       83.28       97.30      6.49 o 
  -2   1   8     3884.75     3945.78    117.94 o 
  -1   1   8      112.64      103.19     17.99 o 
   0   1   8      580.43      587.43     18.11 o 
   1   1   8      172.06      183.75     10.91 o 
   2   1   8        6.30        1.77      4.13 o 
   3   1   8        0.04       12.38      4.13 o 
   4   1   8       10.91        2.36      5.31 o 
   5   1   8        3.39        0.59      4.13 o 
   6   1   8       53.30       60.15      6.49 o 
   7   1   8        4.09        4.13      4.72 o 
  -9   2   8        0.48        0.00      4.72 o 
  -8   2   8       66.40      112.64      8.85 o 
  -7   2   8       62.54       49.54      6.49 o 
  -6   2   8        1.84       -5.31      5.31 o 
  -5   2   8      135.62      150.97      8.85 o 
  -4   2   8      188.79      137.99      7.67 o 
  -3   2   8      253.34      266.55     11.20 o 
  -2   2   8      648.46      760.73     30.08 o 
  -1   2   8      155.70      201.42      6.65 o 
   0   2   8      511.88      516.80     16.05 o 
   1   2   8       77.19       42.33      5.60 o 
   2   2   8      370.57      359.14     17.10 o 
   3   2   8      480.16      443.47     21.23 o 
   4   2   8      119.17       96.12      8.26 o 
   5   2   8       14.82       12.97      4.13 o 
   6   2   8        0.02        0.59      4.13 o 
   7   2   8        6.35        8.26      4.72 o 
  -9   3   8        3.95        0.59      5.31 o 
  -8   3   8       60.97       54.25      7.08 o 
  -7   3   8      105.25      105.56      8.26 o 
  -6   3   8       71.15       77.25      7.08 o 
  -5   3   8       52.53       30.67      5.90 o 
  -4   3   8      933.11      958.29     38.33 o 
  -3   3   8      304.19      366.80     17.69 o 
  -2   3   8      456.27      480.03     21.82 o 
  -1   3   8      541.48      548.68     17.30 o 
   0   3   8     2568.76     2680.26     81.28 o 
   1   3   8       14.24        6.13      3.54 o 
   2   3   8        0.14        4.13      4.72 o 
   3   3   8        5.87       13.56      5.90 o 
   4   3   8       33.33       27.72      6.49 o 
   5   3   8        5.76        9.44      4.72 o 
   6   3   8        8.96        1.77      4.13 o 
  -9   4   8        7.49        4.13      5.90 o 
  -8   4   8       32.55       30.67      7.08 o 
  -7   4   8      265.58      255.35     11.20 o 
  -6   4   8      401.47      358.55     20.05 o 
  -5   4   8      107.55      175.73     11.79 o 
  -4   4   8      263.84      319.04     17.69 o 
  -3   4   8      480.88      466.46     23.59 o 
  -2   4   8     1776.67     1954.31     66.05 o 
  -1   4   8       89.31       80.88      4.78 o 
   0   4   8       79.13       64.70     10.91 o 
   1   4   8      151.69      188.09      7.08 o 
   2   4   8      173.90      143.89      8.85 o 
   3   4   8      161.63      148.61      9.44 o 
   4   4   8       34.51       38.33      6.49 o 
   5   4   8       42.14       35.38      7.67 o 
   6   4   8        6.05        0.59      4.13 o 
  -9   5   8       11.12       21.23      6.49 o 
  -8   5   8        8.93        7.67      5.31 o 
  -7   5   8       31.14       20.64      6.49 o 
  -6   5   8       12.86       20.05      6.49 o 
  -5   5   8       91.80       64.28      8.85 o 
  -4   5   8      303.65      333.19     17.69 o 
  -3   5   8       31.80       17.69      6.49 o 
  -2   5   8      169.88      163.35      8.26 o 
  -1   5   8      113.13      127.15      6.78 o 
   0   5   8       37.63       26.84      3.75 o 
   1   5   8        0.91        6.49      3.75 o 
   2   5   8      255.02      290.14     14.15 o 
   3   5   8       28.90       30.67      5.90 o 
   4   5   8       25.58       28.90      6.49 o 
   5   5   8       26.95       12.97      7.08 o 
  -9   6   8        6.72       -1.18      5.31 o 
  -8   6   8       14.69       17.10      5.90 o 
  -7   6   8       24.21       20.05      6.49 o 
  -6   6   8       58.53       73.71      8.85 o 
  -5   6   8        0.36       -5.90      5.90 o 
  -4   6   8      529.02      533.10     27.72 o 
  -3   6   8      228.02      199.91      9.44 o 
  -2   6   8       60.87       44.23      6.49 o 
  -1   6   8       42.14       50.11      4.36 o 
   0   6   8      350.96      358.25     12.43 o 
   1   6   8      106.37      115.15      5.62 o 
   2   6   8      150.38      130.92      9.44 o 
   3   6   8        0.38        0.00      4.13 o 
   4   6   8        0.10       -2.95      3.54 o 
   5   6   8        0.01       -0.59      4.72 o 
  -9   7   8        0.07        0.00      5.31 o 
  -8   7   8        1.01       -1.18      5.31 o 
  -7   7   8        0.02        0.59      5.31 o 
  -6   7   8       11.72       10.03      5.90 o 
  -5   7   8       60.55       50.13      8.26 o 
  -4   7   8      272.54      264.19     11.20 o 
  -3   7   8       36.44       52.48      7.67 o 
  -2   7   8     1083.25     1084.48     46.59 o 
  -1   7   8      384.98      381.22     11.88 o 
   0   7   8       68.44       58.71      5.23 o 
   1   7   8       20.85       28.50      4.17 o 
   2   7   8      285.15      330.24     13.56 o 
   3   7   8       50.31       50.13      7.08 o 
   4   7   8        0.18       -0.59      4.72 o 
  -8   8   8       21.10       18.28      5.90 o 
  -7   8   8        2.42        2.36      4.72 o 
  -6   8   8      100.80       38.92      7.67 o 
  -5   8   8       63.34       63.10      7.67 o 
  -4   8   8       46.35       35.38      7.08 o 
  -3   8   8       16.71       17.69      5.90 o 
  -2   8   8        0.17        0.00      4.72 o 
  -1   8   8       14.92       22.23      4.53 o 
   0   8   8      190.57      254.69     10.32 o 
   1   8   8       68.46       65.18      5.42 o 
   2   8   8        8.70       17.69      5.90 o 
   3   8   8       42.89       33.61      7.67 o 
   4   8   8        0.16       -1.77      5.31 o 
  -8   9   8        0.54       -1.18      4.13 o 
  -7   9   8       27.05       20.05      8.85 o 
  -6   9   8       46.54       43.64      6.49 o 
  -5   9   8       14.95       26.54      7.08 o 
  -4   9   8      126.03       84.33      8.85 o 
  -3   9   8      329.11      366.21     18.87 o 
  -2   9   8        0.21        1.18      4.72 o 
  -1   9   8      173.66      144.18      9.14 o 
   0   9   8      154.62      154.58     14.45 o 
   1   9   8       62.83       52.83      6.19 o 
   2   9   8        7.27       11.20      6.49 o 
   3   9   8       19.77       10.03      7.08 o 
  -7  10   8        0.20        8.85      5.31 o 
  -6  10   8        0.83       -2.95      5.31 o 
  -5  10   8        1.32        6.49      5.31 o 
  -4  10   8       90.59       94.94     10.03 o 
  -3  10   8       26.70       15.92      7.08 o 
  -2  10   8        7.88        4.13      5.90 o 
  -1  10   8       20.65       11.53      4.53 o 
   0  10   8        9.73        2.95      4.17 o 
   1  10   8        4.01        9.77      4.25 o 
   2  10   8        2.23        4.13      5.90 o 
  -7  11   8        6.63       -5.31      5.31 o 
  -6  11   8       18.01       17.10      5.90 o 
  -5  11   8        0.05       -3.54      5.90 o 
  -4  11   8        9.45       10.61      5.90 o 
  -3  11   8       18.83       18.87      7.67 o 
  -2  11   8       34.18       27.13      6.49 o 
  -1  11   8       32.51       20.26      7.96 o 
   0  11   8       31.12       25.82      4.67 o 
   1  11   8       14.09       22.58      5.10 o 
  -6  12   8        8.63        7.08      7.67 o 
  -5  12   8       11.98       25.95      8.26 o 
  -4  12   8       63.74       81.97      9.44 o 
  -3  12   8        2.14       13.56      7.67 o 
  -2  12   8        0.39       -5.31      5.31 o 
  -1  12   8       17.22       22.48      7.37 o 
   0  12   8        3.11        0.00      4.91 o 
  -5  13   8        6.78        8.26      7.08 o 
  -4  13   8        4.08        8.26      4.72 o 
  -3  13   8        7.47       21.82      7.08 o 
  -2  13   8       11.32       24.77      6.49 o 
  -1 -17   9        2.50       -0.83      5.60 o 
   0 -17   9        0.67       -0.26      4.78 o 
   1 -17   9        4.31       11.16      5.01 o 
   2 -17   9       82.84      108.51      8.85 o 
   3 -17   9       50.79       56.61      7.67 o 
   4 -17   9        0.03        5.90      5.31 o 
  -2 -16   9        4.35       15.33      7.08 o 
  -1 -16   9        0.36        2.65      3.75 o 
   0 -16   9       78.25       95.21      6.49 o 
   1 -16   9       11.78       22.73      5.01 o 
   2 -16   9        0.05        3.54      5.31 o 
   3 -16   9       31.05       38.92      7.08 o 
   4 -16   9       31.23       25.36      6.49 o 
   5 -16   9       18.95       33.61      6.49 o 
  -3 -15   9        0.40       -3.54      4.13 o 
  -2 -15   9        0.04        3.54      6.49 o 
  -1 -15   9        0.74        2.27      3.94 o 
   0 -15   9       20.34       10.53      5.62 o 
   1 -15   9       10.55       15.92      4.59 o 
   2 -15   9       23.10       14.15      5.90 o 
   3 -15   9        6.42       11.79      5.31 o 
   4 -15   9        5.32        0.59      5.31 o 
   5 -15   9        5.37        1.77      7.67 o 
   6 -15   9        0.22       -2.36      4.13 o 
  -4 -14   9       49.61       53.66      8.85 o 
  -3 -14   9        0.89       -1.77      5.31 o 
  -2 -14   9       42.30       50.13      7.67 o 
  -1 -14   9        0.98       -1.70      3.38 o 
   0 -14   9      231.66      207.79     12.09 o 
   1 -14   9       49.46       48.38      5.20 o 
   2 -14   9        2.63       -3.54      4.72 o 
   3 -14   9       95.25      104.97      8.26 o 
   4 -14   9        5.77        0.59      4.72 o 
   5 -14   9       79.18       96.71      8.85 o 
   6 -14   9        8.09        9.44      5.31 o 
   7 -14   9        2.45       -4.13      4.13 o 
  -5 -13   9       10.20       15.33      5.31 o 
  -4 -13   9        8.26       19.46      7.08 o 
  -3 -13   9       86.71      104.97      8.26 o 
  -2 -13   9       27.54       29.49      6.49 o 
  -1 -13   9       47.15       43.01      4.78 o 
   0 -13   9        1.48        2.28      5.01 o 
   1 -13   9      668.94      676.80     23.59 o 
   2 -13   9      179.24      173.38      9.44 o 
   3 -13   9       11.06        6.49      6.49 o 
   4 -13   9       16.65        2.95      4.13 o 
   5 -13   9        8.00        4.13      5.90 o 
   6 -13   9        2.16        0.59      4.72 o 
   7 -13   9        4.02       15.92      5.31 o 
  -6 -12   9        0.07       -0.59      4.13 o 
  -5 -12   9       10.43        6.49      6.49 o 
  -4 -12   9      274.64      285.42     14.74 o 
  -3 -12   9        1.31        0.00      5.31 o 
  -2 -12   9      213.96      231.76     14.15 o 
  -1 -12   9       51.34       61.11      5.10 o 
   0 -12   9      957.72      991.16     35.38 o 
   1 -12   9       28.29       13.96      4.36 o 
   2 -12   9       39.00       32.43      5.31 o 
   3 -12   9       22.23       26.54      5.90 o 
   4 -12   9       94.97      100.25      7.67 o 
   5 -12   9       14.08        8.85      5.90 o 
   6 -12   9        6.67        8.85      4.13 o 
   7 -12   9        0.17        0.00      4.13 o 
  -6 -11   9       47.48       69.00      7.08 o 
  -5 -11   9      171.68      159.22      9.44 o 
  -4 -11   9       66.34       60.15      7.67 o 
  -3 -11   9       23.78       37.74      5.31 o 
  -2 -11   9       10.30       12.97      6.49 o 
  -1 -11   9      144.76      162.57      6.04 o 
   0 -11   9       73.02       53.29      6.49 o 
   1 -11   9      805.26      782.00     46.59 o 
   2 -11   9      106.40       89.05      7.67 o 
   3 -11   9      872.73      866.29     35.38 o 
   4 -11   9      118.74      109.10      8.26 o 
   5 -11   9       95.17      104.38      7.67 o 
   6 -11   9        0.45        0.59      4.13 o 
   7 -11   9        0.98       -2.36      4.72 o 
  -7 -10   9       11.40        2.95      4.72 o 
  -6 -10   9       74.42       74.30      7.67 o 
  -5 -10   9       55.90       51.31      6.49 o 
  -4 -10   9      104.57       97.89      7.67 o 
  -3 -10   9        0.26        0.59      4.13 o 
  -2 -10   9        1.70       11.79      5.90 o 
  -1 -10   9      620.62      622.63     19.48 o 
   0 -10   9       46.33       45.42      4.17 o 
   1 -10   9        4.07        6.86      3.94 o 
   2 -10   9      419.92      465.87     20.64 o 
   3 -10   9      283.36      265.37     10.03 o 
   4 -10   9        7.74        6.49      6.49 o 
   5 -10   9       39.59       40.10      5.31 o 
   6 -10   9        3.36        2.36      4.13 o 
   7 -10   9        1.01        5.31      4.13 o 
  -7  -9   9        0.00        2.36      4.72 o 
  -6  -9   9       87.74      106.15      7.67 o 
  -5  -9   9      182.56      185.17      8.85 o 
  -4  -9   9       89.22      106.15      7.08 o 
  -3  -9   9       42.15       51.31      5.90 o 
  -2  -9   9     1826.36     1713.12     65.46 o 
  -1  -9   9      743.31      739.31     22.09 o 
   0  -9   9       28.67       19.13      3.11 o 
   1  -9   9      772.17      832.47     30.67 o 
   2  -9   9       81.96       84.92      5.90 o 
   3  -9   9     1918.25     1723.74     68.41 o 
   4  -9   9      121.40      137.99      7.08 o 
   5  -9   9      237.37      254.17     15.92 o 
   6  -9   9       31.05       38.33      5.90 o 
   7  -9   9        0.81        4.13      4.13 o 
   8  -9   9        1.60       -0.59      4.72 o 
  -8  -8   9       71.52       62.51      8.26 o 
  -7  -8   9       54.54       43.64      7.67 o 
  -6  -8   9       27.72       20.05      5.90 o 
  -5  -8   9      266.34      275.99     12.38 o 
  -4  -8   9      164.05      159.22      9.44 o 
  -3  -8   9      103.15       96.12      7.08 o 
  -2  -8   9      238.05      250.63     11.20 o 
  -1  -8   9      740.48      724.66     51.60 o 
   0  -8   9        1.36        5.54      3.11 o 
   1  -8   9        3.30       20.12      3.34 o 
   2  -8   9        8.07        8.85      4.72 o 
   3  -8   9        1.36        5.90      4.13 o 
   4  -8   9       16.34        9.44      3.54 o 
   5  -8   9      254.39      238.83     10.03 o 
   6  -8   9       36.75       51.31      5.31 o 
   7  -8   9        0.07       -3.54      4.72 o 
   8  -8   9       11.92       11.20      4.72 o 
  -8  -7   9        1.18       -4.13      4.13 o 
  -7  -7   9       17.10       14.15      7.67 o 
  -6  -7   9      115.43       87.28      7.08 o 
  -5  -7   9       64.20       71.36      7.08 o 
  -4  -7   9       74.53       89.64      6.49 o 
  -3  -7   9       64.07       52.48      5.31 o 
  -2  -7   9     1686.64     1629.97     58.97 o 
  -1  -7   9      204.67      185.01      7.09 o 
   0  -7   9        2.70        1.18      3.34 o 
   1  -7   9        8.20        9.54      5.90 o 
   2  -7   9       14.28       10.61      3.54 o 
   3  -7   9     1145.66     1063.26     43.64 o 
   4  -7   9       20.29       21.82      4.72 o 
   5  -7   9        1.17       -1.18      4.13 o 
   6  -7   9       11.79       19.46      4.72 o 
   7  -7   9       31.71       18.28      5.90 o 
   8  -7   9        7.09       15.33      4.72 o 
  -8  -6   9      120.40      124.43      8.85 o 
  -7  -6   9       67.59       58.97      6.49 o 
  -6  -6   9        3.75       15.33      5.31 o 
  -5  -6   9        8.39       24.77      5.31 o 
  -4  -6   9      131.36      118.53      7.67 o 
  -3  -6   9      650.96      666.97     28.31 o 
  -2  -6   9       60.47       81.38      5.90 o 
  -1  -6   9      557.64      614.40     25.36 o 
   0  -6   9     1111.66     1045.33     58.09 o 
   1  -6   9     1373.48     1299.13     34.38 o 
   2  -6   9       85.13      114.40      6.49 o 
   3  -6   9       78.73       55.43      5.90 o 
   4  -6   9      441.57      418.70     21.82 o 
   5  -6   9      162.01      149.20     10.61 o 
   6  -6   9        1.25        0.00      3.54 o 
   7  -6   9        9.90        8.85      5.31 o 
   8  -6   9       51.92       64.28      7.67 o 
  -8  -5   9       18.88       24.18      5.90 o 
  -7  -5   9        9.48        5.31      4.72 o 
  -6  -5   9       96.01      106.74      8.26 o 
  -5  -5   9       87.40       37.74      5.31 o 
  -4  -5   9       20.48       33.61      6.49 o 
  -3  -5   9      233.69      235.30     11.20 o 
  -2  -5   9      240.81      219.96     13.56 o 
  -1  -5   9      707.34      814.18     25.43 o 
   0  -5   9        0.13        3.08      2.69 o 
   1  -5   9      105.73      101.52      6.19 o 
   2  -5   9        1.28        5.90      2.95 o 
   3  -5   9      477.76      431.67     19.46 o 
   4  -5   9      415.80      385.67     17.10 o 
   5  -5   9        0.79        0.59      4.72 o 
   6  -5   9      239.85      235.89     11.20 o 
   7  -5   9       50.41       51.89      7.08 o 
   8  -5   9        1.40        1.18      4.13 o 
  -9  -4   9        8.41        4.13      5.90 o 
  -8  -4   9       83.64       87.87      7.67 o 
  -7  -4   9        5.18       17.10      5.31 o 
  -6  -4   9      191.74      217.60     12.38 o 
  -5  -4   9       71.03       71.95      6.49 o 
  -4  -4   9      980.01      973.03     41.28 o 
  -3  -4   9      557.58      611.53     27.72 o 
  -2  -4   9       27.91       23.00      4.72 o 
  -1  -4   9     5355.14     5442.71     98.78 o 
   0  -4   9      158.14      172.92      5.42 o 
   1  -4   9      237.40      233.50      8.31 o 
   2  -4   9      216.48      234.71     10.61 o 
   3  -4   9       24.01       33.61      4.72 o 
   4  -4   9      410.01      375.06     15.92 o 
   5  -4   9        1.53       -4.13      4.72 o 
   6  -4   9       76.00       86.10      6.49 o 
   7  -4   9       41.86       38.33      8.26 o 
  -9  -3   9       16.58       14.15      5.90 o 
  -8  -3   9       15.59       19.46      5.31 o 
  -7  -3   9      129.40      151.56     10.61 o 
  -6  -3   9        0.02        2.36      4.72 o 
  -5  -3   9       62.89       58.38      6.49 o 
  -4  -3   9       33.35       18.28      4.72 o 
  -3  -3   9     1659.59     1731.40     57.79 o 
  -2  -3   9      307.90      329.06     15.33 o 
  -1  -3   9     3487.32     3770.80     83.18 o 
   0  -3   9       24.10       21.69      7.08 o 
   1  -3   9     1425.97     1384.65     81.68 o 
   2  -3   9       57.89       46.59      4.13 o 
   3  -3   9        7.83       15.33      4.72 o 
   4  -3   9       84.39       64.87      5.90 o 
   5  -3   9        5.47        2.36      4.13 o 
   6  -3   9       24.12       12.97      4.72 o 
   7  -3   9        1.39       -2.36      4.72 o 
  -9  -2   9        9.97       14.74      6.49 o 
  -8  -2   9        9.79       11.20      7.08 o 
  -7  -2   9        1.73        7.08      5.90 o 
  -6  -2   9        4.56        7.67      5.90 o 
  -5  -2   9       27.06       21.82      4.13 o 
  -4  -2   9       82.72       97.30      7.08 o 
  -3  -2   9      713.43      760.14     31.84 o 
  -2  -2   9     1052.05     1132.25     40.69 o 
  -1  -2   9     1990.15     2017.36     63.35 o 
   0  -2   9       94.26      103.87     10.61 o 
   1  -2   9      778.79      667.47     24.77 o 
   2  -2   9       72.84       83.74      5.90 o 
   3  -2   9      278.36      256.53     11.79 o 
   4  -2   9      114.78       99.07      5.90 o 
   5  -2   9       81.67       80.20      7.67 o 
   6  -2   9      246.86      208.76     11.79 o 
   7  -2   9       18.22       22.41      5.90 o 
  -9  -1   9        7.75        1.18      6.49 o 
  -8  -1   9      280.28      275.99     12.38 o 
  -7  -1   9        9.14       12.38      4.13 o 
  -6  -1   9      505.53      509.51     18.87 o 
  -5  -1   9      345.49      414.57     20.05 o 
  -4  -1   9       41.00       34.20      4.72 o 
  -3  -1   9      390.52      415.75     19.46 o 
  -2  -1   9      200.49      202.86      9.44 o 
  -1  -1   9      406.80      409.87     12.71 o 
   0  -1   9       23.22       15.30      3.11 o 
   1  -1   9      451.29      423.72     19.46 o 
   2  -1   9      247.15      296.63     11.79 o 
   3  -1   9        6.10       13.56      4.72 o 
   4  -1   9      168.99      153.33      9.44 o 
   5  -1   9        0.96       16.51      5.90 o 
   6  -1   9      146.85      160.99     10.03 o 
   7  -1   9        2.34        2.95      4.13 o 
  -9   0   9       16.97        8.85      7.08 o 
  -8   0   9      106.30      107.92      8.85 o 
  -7   0   9       21.26       29.49      6.49 o 
  -6   0   9        6.62       -5.90      5.90 o 
  -5   0   9       54.56       47.77      6.49 o 
  -4   0   9      283.76      264.78     13.56 o 
  -3   0   9      109.93      128.56      8.26 o 
  -2   0   9      763.45      761.91     31.25 o 
  -1   0   9      961.63      952.85     27.44 o 
   0   0   9       58.61       90.96      8.55 o 
   1   0   9      620.15      617.79     18.81 o 
   2   0   9      508.83      673.45     30.67 o 
   3   0   9       66.39       70.18      7.08 o 
   4   0   9      141.34      101.43      6.49 o 
   5   0   9        3.32       10.61      6.49 o 
   6   0   9       44.39       35.38      6.49 o 
   7   0   9        0.91        5.31      4.13 o 
  -9   1   9        1.83        0.59      4.72 o 
  -8   1   9       28.92       57.79      7.08 o 
  -7   1   9       27.78       37.74      5.90 o 
  -6   1   9      323.67      355.60     18.28 o 
  -5   1   9       23.43       30.08      5.31 o 
  -4   1   9      141.30      114.40      7.67 o 
  -3   1   9      105.53      111.46      7.67 o 
  -2   1   9      771.85      721.22     29.49 o 
  -1   1   9     2476.91     2409.84    151.56 o 
   0   1   9      258.20      250.55      8.83 o 
   1   1   9       72.06       67.65      3.94 o 
   2   1   9       37.20       28.90      4.13 o 
   3   1   9      265.10      292.50     12.97 o 
   4   1   9      201.19      225.27      9.44 o 
   5   1   9       16.04       11.20      5.90 o 
   6   1   9      156.43      137.99     12.38 o 
  -9   2   9        6.19        0.00      4.72 o 
  -8   2   9      108.86      101.43      8.26 o 
  -7   2   9       18.75       13.56      6.49 o 
  -6   2   9        0.91       12.97      7.08 o 
  -5   2   9       11.88       11.20      6.49 o 
  -4   2   9      110.54      140.94      8.26 o 
  -3   2   9      562.07      542.54     24.77 o 
  -2   2   9      286.59      245.32      9.44 o 
  -1   2   9      858.97      874.29     55.14 o 
   0   2   9      642.35      671.92     19.80 o 
   1   2   9       88.86       82.35      4.95 o 
   2   2   9       84.95       77.25      5.90 o 
   3   2   9        0.49        8.26      4.72 o 
   4   2   9       40.14       41.87      5.90 o 
   5   2   9       35.91       57.20      7.08 o 
   6   2   9       16.39        0.59      5.90 o 
  -9   3   9        8.47        6.49      5.90 o 
  -8   3   9       76.49       78.43      8.26 o 
  -7   3   9       73.00       54.84      6.49 o 
  -6   3   9      102.47       97.89      8.26 o 
  -5   3   9       20.49       20.05      7.08 o 
  -4   3   9      858.96      872.19     36.56 o 
  -3   3   9      238.83      259.47     12.97 o 
  -2   3   9      798.97      838.57     37.15 o 
  -1   3   9     3798.91     3778.16     98.78 o 
   0   3   9       10.39       11.28      7.08 o 
   1   3   9      165.37      188.28      7.29 o 
   2   3   9       40.73       48.36      6.49 o 
   3   3   9       38.96       43.05      6.49 o 
   4   3   9       43.42       33.61      7.67 o 
   5   3   9       14.23       13.56      4.72 o 
   6   3   9        0.31       -1.77      4.13 o 
  -9   4   9       16.00       11.20      5.31 o 
  -8   4   9       60.09       68.41      8.85 o 
  -7   4   9      109.44       95.53      8.85 o 
  -6   4   9       11.05        4.72      5.31 o 
  -5   4   9      209.00      164.53     10.03 o 
  -4   4   9       59.30       66.05      7.08 o 
  -3   4   9       74.23       66.05      7.08 o 
  -2   4   9       50.08       41.87      6.49 o 
  -1   4   9        3.72       -0.09      4.11 o 
   0   4   9      747.64      737.18     42.75 o 
   1   4   9       86.43       87.02      5.10 o 
   2   4   9       46.26       31.25      6.49 o 
   3   4   9       57.55       35.97      6.49 o 
   4   4   9       16.75       10.61      6.49 o 
   5   4   9       26.67       25.36      5.90 o 
  -9   5   9        0.01        0.00      5.31 o 
  -8   5   9       83.72       76.07      8.26 o 
  -7   5   9       99.05       70.77      7.67 o 
  -6   5   9      155.84      134.45     10.03 o 
  -5   5   9       14.29       18.87      7.08 o 
  -4   5   9      259.93      259.47     11.20 o 
  -3   5   9      112.14      115.58      8.85 o 
  -2   5   9       10.03        4.13      4.72 o 
  -1   5   9       37.68       35.19      4.25 o 
   0   5   9       58.73       60.14      4.95 o 
   1   5   9      631.43      714.84     21.81 o 
   2   5   9      115.69      124.43      8.85 o 
   3   5   9       33.44       35.97      8.26 o 
   4   5   9        7.91        4.13      5.31 o 
   5   5   9        0.59       -1.77      4.13 o 
  -9   6   9       20.28       25.36      7.08 o 
  -8   6   9        0.60       -4.13      4.13 o 
  -7   6   9        1.05        6.49      4.72 o 
  -6   6   9      185.18      277.76     15.33 o 
  -5   6   9        0.65        1.18      5.90 o 
  -4   6   9      293.09      201.68     15.92 o 
  -3   6   9     1748.15     1784.48     70.18 o 
  -2   6   9      207.73      158.63     10.03 o 
  -1   6   9        0.42       -0.59      7.08 o 
   0   6   9      221.64      183.21      6.63 o 
   1   6   9      424.83      388.98     10.91 o 
   2   6   9      121.98      127.38      9.44 o 
   3   6   9        5.88        4.72      5.90 o 
   4   6   9       44.86       77.25      7.67 o 
  -8   7   9        2.72        2.95      5.90 o 
  -7   7   9        8.29        1.77      6.49 o 
  -6   7   9       66.51       58.38      8.26 o 
  -5   7   9        3.19        7.08      5.31 o 
  -4   7   9       17.60        2.95      5.31 o 
  -3   7   9       45.40       64.87      7.67 o 
  -2   7   9      168.70      163.94      9.44 o 
  -1   7   9        0.56        2.36      3.75 o 
   0   7   9       30.94       41.21      5.60 o 
   1   7   9        4.54       12.22      4.25 o 
   2   7   9       18.08       21.82      5.90 o 
   3   7   9        1.56       -3.54      4.13 o 
   4   7   9        0.01        2.36      5.31 o 
  -8   8   9       45.61       54.25      9.44 o 
  -7   8   9        0.05       -1.77      5.31 o 
  -6   8   9       11.26       11.79      5.90 o 
  -5   8   9        7.04       12.38      7.67 o 
  -4   8   9       14.26        6.49      4.72 o 
  -3   8   9      346.28      354.42     15.33 o 
  -2   8   9       20.23        7.08      6.49 o 
  -1   8   9      162.91      153.39      6.63 o 
   0   8   9        0.01        2.27      4.25 o 
   1   8   9      121.88      122.66      6.67 o 
   2   8   9       37.57       23.00      8.26 o 
   3   8   9        0.00       -3.54      3.54 o 
  -8   9   9        2.52        4.13      5.90 o 
  -7   9   9        2.51        7.08      5.31 o 
  -6   9   9        0.61       -4.72      4.72 o 
  -5   9   9      131.30      113.23      9.44 o 
  -4   9   9       15.25       15.33      5.31 o 
  -3   9   9       10.01        4.13      6.49 o 
  -2   9   9      112.41      114.99      9.44 o 
  -1   9   9       23.34       35.14      6.19 o 
   0   9   9        0.01       -1.92      3.94 o 
   1   9   9       25.28       37.25      5.01 o 
   2   9   9        7.47       14.15      7.08 o 
  -7  10   9        2.20       12.38      8.26 o 
  -6  10   9       16.94       17.10      5.90 o 
  -5  10   9        5.92       10.61      7.67 o 
  -4  10   9       14.83       10.61      5.90 o 
  -3  10   9        0.07        4.13      6.49 o 
  -2  10   9        0.35       -2.36      5.31 o 
  -1  10   9      180.88      181.36      7.92 o 
   0  10   9       18.57       24.62      5.60 o 
   1  10   9        3.23        1.06      3.94 o 
   2  10   9        8.35       11.20      6.49 o 
  -6  11   9       15.18        8.26      6.49 o 
  -5  11   9       61.69       87.87     10.61 o 
  -4  11   9        4.48        3.54      4.72 o 
  -3  11   9       37.98       30.67      8.26 o 
  -2  11   9       27.08       26.54      7.08 o 
  -1  11   9       18.27       20.12      5.62 o 
   0  11   9        5.31       13.24      4.53 o 
  -5  12   9        2.17       11.20      8.85 o 
  -4  12   9       17.30       18.87      6.49 o 
  -3  12   9        9.36       20.05      8.26 o 
  -2  12   9       29.58       34.79      8.85 o 
  -1  12   9        1.56        0.20      4.80 o 
  -1 -17  10        3.27        7.50      4.25 o 
   0 -17  10        0.04        2.89      3.94 o 
   1 -17  10        7.00        4.72      5.00 o 
   2 -17  10        6.35        0.59      6.49 o 
   3 -17  10        0.03        3.54      7.08 o 
   4 -17  10        0.14        3.54      5.31 o 
  -2 -16  10       28.31       38.92      7.67 o 
  -1 -16  10        4.86        8.55      6.19 o 
   0 -16  10        3.44        4.57      4.11 o 
   1 -16  10       76.53      102.65      6.04 o 
   2 -16  10       13.47        5.31      6.49 o 
   3 -16  10        9.25        7.08      7.08 o 
   4 -16  10       31.84       47.18      6.49 o 
   5 -16  10        0.58        2.95      6.49 o 
  -3 -15  10        0.14        0.59      5.31 o 
  -2 -15  10        8.37       10.61      7.08 o 
  -1 -15  10        3.79       10.91      3.75 o 
   0 -15  10       16.60       31.27      5.31 o 
   1 -15  10       18.50       24.55      5.20 o 
   2 -15  10       21.30       15.92      6.49 o 
   3 -15  10       44.93       40.10      7.08 o 
   4 -15  10       37.12       38.92      7.67 o 
   5 -15  10       11.85        7.67      5.90 o 
   6 -15  10        0.01       -2.36      4.13 o 
  -4 -14  10       28.25       35.97      7.08 o 
  -3 -14  10        4.02       11.79      4.72 o 
  -2 -14  10       42.83       34.79      7.67 o 
  -1 -14  10        6.65        8.57      5.90 o 
   0 -14  10       68.72       96.57      5.42 o 
   1 -14  10       16.02       13.82      4.78 o 
   2 -14  10       14.40       12.97      6.49 o 
   3 -14  10      207.90      230.58     15.33 o 
   4 -14  10       27.78       46.00      6.49 o 
   5 -14  10        5.15       16.51      7.08 o 
   6 -14  10       18.71       31.25      6.49 o 
  -5 -13  10       73.83       97.30      8.26 o 
  -4 -13  10        1.53        8.26      5.31 o 
  -3 -13  10      119.70      143.89      8.26 o 
  -2 -13  10       90.59      106.74      8.85 o 
  -1 -13  10      108.93       91.00      5.42 o 
   0 -13  10       22.54       32.26      4.53 o 
   1 -13  10       31.87       48.57      4.78 o 
   2 -13  10      225.76      197.55     11.79 o 
   3 -13  10       20.48       25.36      6.49 o 
   4 -13  10      110.79      161.58      9.44 o 
   5 -13  10       49.15       74.30      7.08 o 
   6 -13  10        7.05       17.69      4.72 o 
   7 -13  10       31.12       36.56      8.85 o 
  -6 -12  10        0.04       -1.77      4.72 o 
  -5 -12  10       15.68        8.26      5.90 o 
  -4 -12  10      131.39      150.38     10.03 o 
  -3 -12  10      206.62      204.04     11.79 o 
  -2 -12  10       49.25       46.59      6.49 o 
  -1 -12  10       32.18       20.70      7.37 o 
   0 -12  10        0.12        8.52      4.53 o 
   1 -12  10       54.96       50.94      5.60 o 
   2 -12  10        7.47       17.69      6.49 o 
   3 -12  10       84.08       97.30      8.26 o 
   4 -12  10       24.65       16.51      4.72 o 
   5 -12  10       34.56       33.61      6.49 o 
   6 -12  10        1.42       -1.18      4.72 o 
   7 -12  10        2.55        5.31      5.31 o 
  -6 -11  10        6.13        7.08      5.31 o 
  -5 -11  10      183.15      178.68      9.44 o 
  -4 -11  10        1.13       10.61      4.72 o 
  -3 -11  10       58.36       54.84      6.49 o 
  -2 -11  10        0.16       -4.13      4.13 o 
  -1 -11  10      348.49      371.65     12.30 o 
   0 -11  10       64.62       63.12      4.59 o 
   1 -11  10       81.00       82.14     11.50 o 
   2 -11  10       86.58       69.00      7.67 o 
   3 -11  10       10.80        8.26      4.72 o 
   4 -11  10      411.30      460.57     25.36 o 
   5 -11  10        0.22        8.26      5.31 o 
   6 -11  10        0.02        6.49      3.54 o 
   7 -11  10        4.15        7.08      4.72 o 
  -7 -10  10       10.21       17.69      7.67 o 
  -6 -10  10        3.68        8.85      5.90 o 
  -5 -10  10       10.74        3.54      5.31 o 
  -4 -10  10       72.13       69.59      6.49 o 
  -3 -10  10      101.33       87.28      6.49 o 
  -2 -10  10      348.91      421.65     17.69 o 
  -1 -10  10      296.48      273.94     17.10 o 
   0 -10  10      358.80      324.84      8.92 o 
   1 -10  10       80.29       99.22      5.20 o 
   2 -10  10      362.11      316.68     14.74 o 
   3 -10  10       34.77       47.77      7.08 o 
   4 -10  10      199.85      157.45      8.85 o 
   5 -10  10       47.22       61.92      6.49 o 
   6 -10  10        8.22        6.49      3.54 o 
   7 -10  10        0.06       -4.13      4.13 o 
  -7  -9  10        0.13       -2.95      4.72 o 
  -6  -9  10       25.36       36.56      7.67 o 
  -5  -9  10        1.07        7.67      3.54 o 
  -4  -9  10      106.39      134.45      8.85 o 
  -3  -9  10      133.49      119.12      7.67 o 
  -2  -9  10      235.91      252.99     11.79 o 
  -1  -9  10      509.83      525.37     16.88 o 
   0  -9  10       31.65       32.70      3.75 o 
   1  -9  10      552.39      602.35     18.70 o 
   2  -9  10      130.24      131.51      8.85 o 
   3  -9  10        0.15       -0.59      3.54 o 
   4  -9  10      113.56      114.99      7.67 o 
   5  -9  10        0.06       -4.13      4.13 o 
   6  -9  10        3.67        8.26      4.72 o 
   7  -9  10       12.17        5.90      7.67 o 
  -8  -8  10        0.19        5.31      4.72 o 
  -7  -8  10      196.67      232.35     12.97 o 
  -6  -8  10       33.76       64.28      6.49 o 
  -5  -8  10        8.29        4.13      5.90 o 
  -4  -8  10        2.91       11.79      5.31 o 
  -3  -8  10      148.58      152.15      7.67 o 
  -2  -8  10      862.98      849.19     36.56 o 
  -1  -8  10      255.17      284.69     15.33 o 
   0  -8  10      557.19      501.07     15.22 o 
   1  -8  10        0.38       -2.68      3.54 o 
   2  -8  10     1016.60      950.03     41.87 o 
   3  -8  10       53.41       83.74      6.49 o 
   4  -8  10        3.72        2.95      4.13 o 
   5  -8  10       13.41        0.00      6.49 o 
   6  -8  10       20.64       19.46      5.90 o 
   7  -8  10       77.48      113.23      8.26 o 
  -8  -7  10        4.43        9.44      6.49 o 
  -7  -7  10        0.38        0.00      4.72 o 
  -6  -7  10       22.68       41.28      6.49 o 
  -5  -7  10       12.07        5.90      4.13 o 
  -4  -7  10        7.89       13.56      5.31 o 
  -3  -7  10        0.94       -1.77      4.13 o 
  -2  -7  10      139.17      168.66      7.67 o 
  -1  -7  10      517.99      526.37     40.40 o 
   0  -7  10      105.40      114.17      5.01 o 
   1  -7  10       29.30       50.39      3.94 o 
   2  -7  10      276.04      240.01     11.79 o 
   3  -7  10       19.80       33.61      5.31 o 
   4  -7  10        0.37        1.77      3.54 o 
   5  -7  10       37.35       41.87      7.08 o 
   6  -7  10        3.03        7.08      4.13 o 
   7  -7  10       10.62       14.15      4.72 o 
  -8  -6  10       31.78       29.49      6.49 o 
  -7  -6  10      298.03      375.06     21.82 o 
  -6  -6  10        1.82        0.59      4.72 o 
  -5  -6  10       40.29       51.31      5.31 o 
  -4  -6  10       85.03       74.30      7.67 o 
  -3  -6  10      275.94      240.01      9.44 o 
  -2  -6  10       85.41       98.48      6.49 o 
  -1  -6  10       16.24       14.38      3.24 o 
   0  -6  10      192.57      160.74      5.66 o 
   1  -6  10      154.54      155.24      5.42 o 
   2  -6  10     3356.74     3097.77    125.02 o 
   3  -6  10       38.35       30.08      4.72 o 
   4  -6  10      261.45      241.78     11.20 o 
   5  -6  10        0.09        9.44      4.72 o 
   6  -6  10      102.82      122.66      8.26 o 
   7  -6  10       31.08       27.13      7.08 o 
  -8  -5  10        0.68        0.00      6.49 o 
  -7  -5  10       20.89       14.15      5.31 o 
  -6  -5  10       68.90       69.59      7.67 o 
  -5  -5  10        6.05       17.10      4.72 o 
  -4  -5  10     1787.20     1859.96     67.23 o 
  -3  -5  10     1181.43     1099.23     43.64 o 
  -2  -5  10      317.00      344.39     17.10 o 
  -1  -5  10      132.96       97.95      6.49 o 
   0  -5  10       20.05       15.85      3.11 o 
   1  -5  10       10.56       18.07      3.53 o 
   2  -5  10       95.89      121.48      6.49 o 
   3  -5  10      496.58      470.00     20.64 o 
   4  -5  10       28.56       23.59      4.72 o 
   5  -5  10      156.26      200.50     10.03 o 
   6  -5  10      146.13      150.38      8.26 o 
   7  -5  10       44.99       57.79      8.26 o 
  -9  -4  10       66.68       56.02      8.26 o 
  -8  -4  10       46.51       43.05      6.49 o 
  -7  -4  10      223.05      219.96     11.79 o 
  -6  -4  10        4.09       11.20      6.49 o 
  -5  -4  10        4.64       -4.13      4.13 o 
  -4  -4  10      220.78      206.99     11.79 o 
  -3  -4  10      326.08      280.70     15.92 o 
  -2  -4  10       50.00       67.23      5.90 o 
  -1  -4  10      214.92      222.18      7.96 o 
   0  -4  10       71.57       62.38      4.17 o 
   1  -4  10       17.58       10.57      2.69 o 
   2  -4  10     1115.23     1218.35     49.54 o 
   3  -4  10        0.77       -3.54      3.54 o 
   4  -4  10      398.46      386.85     16.51 o 
   5  -4  10        3.03        1.77      4.72 o 
   6  -4  10       19.22       21.82      5.31 o 
   7  -4  10        5.97       10.03      4.72 o 
  -9  -3  10       66.81       75.48      8.26 o 
  -8  -3  10        0.11        7.08      4.72 o 
  -7  -3  10        2.85        6.49      4.13 o 
  -6  -3  10        4.83        2.95      5.31 o 
  -5  -3  10      131.03      102.02      7.67 o 
  -4  -3  10      799.32      856.27     34.20 o 
  -3  -3  10      339.78      379.78     15.92 o 
  -2  -3  10       65.89       63.10      5.90 o 
  -1  -3  10        7.95        3.64      6.49 o 
   0  -3  10     1677.75     1637.42     63.10 o 
   1  -3  10       26.31       30.00      3.68 o 
   2  -3  10      165.32      139.17      7.08 o 
   3  -3  10      617.04      527.79     21.82 o 
   4  -3  10      221.96      232.94     10.03 o 
   5  -3  10      189.69      237.07     11.20 o 
   6  -3  10      101.79       69.00      7.67 o 
   7  -3  10       20.86       25.95      5.90 o 
  -9  -2  10       20.55       32.43      7.08 o 
  -8  -2  10        3.38        7.08      5.90 o 
  -7  -2  10       39.42       31.84      5.90 o 
  -6  -2  10      247.79      245.32     11.79 o 
  -5  -2  10       90.19       66.05      6.49 o 
  -4  -2  10       13.25        7.67      5.31 o 
  -3  -2  10       13.28        5.90      2.95 o 
  -2  -2  10      626.54      623.92     25.36 o 
  -1  -2  10      650.13      626.62     20.54 o 
   0  -2  10       16.01        4.89      2.83 o 
   1  -2  10      341.31      329.67     22.11 o 
   2  -2  10        7.64        5.31      4.72 o 
   3  -2  10        7.97        1.18      3.54 o 
   4  -2  10       18.94        9.44      5.90 o 
   5  -2  10        3.38       -3.54      4.72 o 
   6  -2  10        5.20        2.95      5.90 o 
   7  -2  10       14.92        1.18      5.90 o 
  -9  -1  10       36.46       30.67      6.49 o 
  -8  -1  10       31.07       39.51      5.90 o 
  -7  -1  10       36.34       24.77      5.31 o 
  -6  -1  10        5.56       -5.31      5.31 o 
  -5  -1  10        6.03        2.95      4.13 o 
  -4  -1  10       64.66      112.64      7.08 o 
  -3  -1  10       45.31       30.67      5.90 o 
  -2  -1  10      444.79      540.77     24.77 o 
  -1  -1  10       31.73       40.29     10.32 o 
   0  -1  10     3204.62     2971.87     81.73 o 
   1  -1  10        8.19        3.83      3.34 o 
   2  -1  10       23.87       13.56      5.31 o 
   3  -1  10      446.45      514.82     23.00 o 
   4  -1  10      105.66      112.05      7.08 o 
   5  -1  10      192.60      135.63      9.44 o 
   6  -1  10       46.56       38.92      6.49 o 
  -9   0  10        0.29       10.61      7.08 o 
  -8   0  10       57.56       73.12      8.26 o 
  -7   0  10       56.76       58.97      7.67 o 
  -6   0  10      274.68      300.16     14.15 o 
  -5   0  10      220.21      239.42     11.20 o 
  -4   0  10        2.88        2.95      5.31 o 
  -3   0  10        2.65       -1.18      3.54 o 
  -2   0  10      748.38      720.63     30.67 o 
  -1   0  10       11.58       13.84      3.53 o 
   0   0  10      302.13      340.57     14.45 o 
   1   0  10     1026.21     1048.06     40.69 o 
   2   0  10        3.98       -2.95      3.54 o 
   3   0  10      181.00      171.02      8.85 o 
   4   0  10        8.71       -0.59      6.49 o 
   5   0  10      135.43      159.81     10.03 o 
   6   0  10       10.03       20.64      5.90 o 
  -9   1  10       72.71       62.51      8.26 o 
  -8   1  10       29.93       14.74      5.90 o 
  -7   1  10       21.14       31.84      5.31 o 
  -6   1  10        9.25       14.15      4.72 o 
  -5   1  10       67.90       46.00      7.08 o 
  -4   1  10       33.85       28.90      5.90 o 
  -3   1  10        2.92       13.56      4.72 o 
  -2   1  10      125.28      100.84      7.08 o 
  -1   1  10      132.13      163.45      6.78 o 
   0   1  10     1500.45     1626.87     42.93 o 
   1   1  10        1.44        2.69      6.49 o 
   2   1  10      103.30       80.20      6.49 o 
   3   1  10       47.84       46.00      7.08 o 
   4   1  10       41.41       31.84      6.49 o 
   5   1  10       20.07       17.69      5.31 o 
   6   1  10        0.57       -1.18      3.54 o 
  -9   2  10       15.85       20.64      7.67 o 
  -8   2  10       16.68        5.31      7.08 o 
  -7   2  10       21.62       20.05      6.49 o 
  -6   2  10      173.24      157.45     10.61 o 
  -5   2  10       21.62       26.54      5.90 o 
  -4   2  10       17.50       14.15      5.90 o 
  -3   2  10      208.37      218.78     11.79 o 
  -2   2  10     1442.93     1412.37     54.84 o 
  -1   2  10      137.67      136.41     19.17 o 
   0   2  10      103.19       96.92      5.62 o 
   1   2  10      844.67      846.54     38.63 o 
   2   2  10      232.01      248.86     10.03 o 
   3   2  10      183.28      214.07     10.61 o 
   4   2  10       20.33       36.56      6.49 o 
   5   2  10       88.04       86.69      8.26 o 
   6   2  10        5.90        8.85      4.72 o 
  -9   3  10        7.85        5.31      6.49 o 
  -8   3  10       16.62       15.33      6.49 o 
  -7   3  10       86.02       56.61      6.49 o 
  -6   3  10        5.63       -5.90      5.90 o 
  -5   3  10       77.79       50.13      7.08 o 
  -4   3  10      120.86      172.20     11.20 o 
  -3   3  10      141.57      103.79      8.26 o 
  -2   3  10       14.74       18.28      5.31 o 
  -1   3  10      514.57      532.76     14.15 o 
   0   3  10      905.48     1006.88     28.32 o 
   1   3  10       15.35       27.56      4.42 o 
   2   3  10      127.49      129.74      8.26 o 
   3   3  10        4.66       10.61      4.72 o 
   4   3  10        1.34       -1.18      4.72 o 
   5   3  10        4.45        3.54      4.72 o 
  -9   4  10       10.43        8.85      7.67 o 
  -8   4  10        1.07       -2.36      5.90 o 
  -7   4  10        0.36        1.18      5.31 o 
  -6   4  10      255.15      224.09     14.74 o 
  -5   4  10      708.39      755.42     38.92 o 
  -4   4  10      223.11      226.45     11.20 o 
  -3   4  10       14.87       14.74      7.67 o 
  -2   4  10      494.90      484.75     20.05 o 
  -1   4  10      487.98      458.06     14.86 o 
   0   4  10       50.25       63.81      5.79 o 
   1   4  10       50.91       54.22      4.78 o 
   2   4  10       64.22       76.07      7.67 o 
   3   4  10      142.05      124.43      8.85 o 
   4   4  10        6.79        1.77      4.72 o 
   5   4  10        0.68        2.95      4.72 o 
  -9   5  10        0.10        4.13      5.31 o 
  -8   5  10       78.45       97.89     10.03 o 
  -7   5  10       75.85       84.92      8.26 o 
  -6   5  10        0.08       -4.72      4.72 o 
  -5   5  10      146.84      120.89     10.03 o 
  -4   5  10      186.50      198.73     10.03 o 
  -3   5  10      724.74      663.43     29.49 o 
  -2   5  10      190.41      217.01     12.97 o 
  -1   5  10       36.37       12.16      4.36 o 
   0   5  10       44.28       40.09     12.97 o 
   1   5  10       83.42      121.11      6.45 o 
   2   5  10       11.93        1.77      5.90 o 
   3   5  10       48.34       56.61      7.08 o 
   4   5  10        0.26        1.77      4.72 o 
  -8   6  10       21.31       12.97      7.08 o 
  -7   6  10       21.87       26.54      7.08 o 
  -6   6  10       47.84       41.87      6.49 o 
  -5   6  10      170.71      112.05     10.03 o 
  -4   6  10      143.53      111.46     10.03 o 
  -3   6  10       31.51       21.82      6.49 o 
  -2   6  10       69.47       79.61      8.26 o 
  -1   6  10       50.80       50.13      9.73 o 
   0   6  10       52.88       80.84     11.79 o 
   1   6  10        7.07        6.92      3.94 o 
   2   6  10        1.33       -1.77      4.72 o 
   3   6  10       24.51       27.72      5.90 o 
   4   6  10        7.83       -5.31      5.31 o 
  -8   7  10       73.45      132.10     10.61 o 
  -7   7  10       20.37       23.00      7.08 o 
  -6   7  10        2.70        1.18      5.90 o 
  -5   7  10      175.61      191.66     11.79 o 
  -4   7  10      153.11      144.48     10.03 o 
  -3   7  10      150.01      176.32     10.61 o 
  -2   7  10       22.02       28.31      6.49 o 
  -1   7  10       22.61       18.20      4.67 o 
   0   7  10      186.42      161.40      7.29 o 
   1   7  10      169.34      167.97      7.71 o 
   2   7  10       33.87       46.59      8.26 o 
   3   7  10       36.79       17.69      8.26 o 
  -8   8  10        0.01        8.85      5.90 o 
  -7   8  10        1.90        4.13      5.31 o 
  -6   8  10        0.76       -4.13      4.13 o 
  -5   8  10       30.78       37.74      8.85 o 
  -4   8  10       29.12       36.56      6.49 o 
  -3   8  10       12.19       11.79      7.08 o 
  -2   8  10       38.41       48.36      6.49 o 
  -1   8  10        0.26        2.53      4.25 o 
   0   8  10       30.46       23.89      5.00 o 
   1   8  10       14.18       23.67      5.42 o 
   2   8  10       20.33        1.77      7.08 o 
  -7   9  10        8.49       11.79      5.90 o 
  -6   9  10        2.97        1.18      5.31 o 
  -5   9  10      195.61      181.63     11.79 o 
  -4   9  10       12.62        8.85      5.90 o 
  -3   9  10       99.77      110.28      9.44 o 
  -2   9  10       85.09       67.23      8.26 o 
  -1   9  10        6.70        2.77      4.67 o 
   0   9  10       83.66       75.39      6.04 o 
   1   9  10       50.62       56.58     12.68 o 
   2   9  10        0.07       -3.54      5.90 o 
  -6  10  10        3.48        5.31      5.90 o 
  -5  10  10       31.08       25.95      8.26 o 
  -4  10  10      114.62       85.51     10.03 o 
  -3  10  10       16.19       31.25      6.49 o 
  -2  10  10        2.98        0.00      5.90 o 
  -1  10  10        0.33        3.83      4.59 o 
   0  10  10        0.87       -1.30      3.94 o 
   1  10  10       11.13       18.83      5.37 o 
  -5  11  10       18.14       24.77      8.85 o 
  -4  11  10       24.45       12.38      7.67 o 
  -3  11  10        6.94       21.23      7.08 o 
  -2  11  10       11.35        5.90      6.49 o 
  -1  11  10        3.89        5.10      4.78 o 
  -1 -17  11        0.01        0.59      4.17 o 
   0 -17  11       16.28       25.64     11.50 o 
   1 -17  11       38.08       51.13      6.49 o 
   2 -17  11       80.25       85.51      9.44 o 
   3 -17  11       36.48       37.15      7.08 o 
   4 -17  11        9.89        5.90      5.90 o 
  -2 -16  11        8.51       20.05      8.26 o 
  -1 -16  11        0.04        4.41      4.36 o 
   0 -16  11        0.03        1.47      4.11 o 
   1 -16  11        3.15        0.59      6.49 o 
   2 -16  11        4.75        6.49      6.49 o 
   3 -16  11        6.41        8.85      5.31 o 
   4 -16  11       15.83       18.28      6.49 o 
   5 -16  11        9.46       -1.77      6.49 o 
  -3 -15  11       39.71       37.15      7.08 o 
  -2 -15  11       10.90       19.46      6.49 o 
  -1 -15  11       30.32       39.62     11.20 o 
   0 -15  11        2.41        3.57      3.94 o 
   1 -15  11       68.65       68.97      8.85 o 
   2 -15  11       24.94       24.77      6.49 o 
   3 -15  11       68.31       87.87      8.26 o 
   4 -15  11       36.08       42.46      6.49 o 
   5 -15  11       94.65       97.30      8.85 o 
  -4 -14  11       11.14       10.61      7.67 o 
  -3 -14  11        0.40       -0.59      5.90 o 
  -2 -14  11       40.88       50.13      7.08 o 
  -1 -14  11       15.96       22.12      4.67 o 
   0 -14  11      101.11      124.28      6.04 o 
   1 -14  11       99.58       87.68      5.79 o 
   2 -14  11       44.34       46.59      7.67 o 
   3 -14  11       33.46       48.36      7.08 o 
   4 -14  11        5.89       15.33      5.31 o 
   5 -14  11      161.85      204.04     11.20 o 
   6 -14  11       98.87      114.99     10.61 o 
  -5 -13  11       60.90       70.18      7.67 o 
  -4 -13  11       52.99       68.41      8.26 o 
  -3 -13  11        6.36        2.95      5.31 o 
  -2 -13  11        7.37       10.61      7.08 o 
  -1 -13  11        6.63       14.34      3.94 o 
   0 -13  11        0.00       -4.11      4.11 o 
   1 -13  11      127.57      119.44      6.67 o 
   2 -13  11       24.55       21.82      5.31 o 
   3 -13  11      137.18      150.97     10.03 o 
   4 -13  11        1.34        0.59      4.72 o 
   5 -13  11       20.82       38.33      6.49 o 
   6 -13  11        0.29       -4.72      4.72 o 
  -6 -12  11       55.09       53.66      7.08 o 
  -5 -12  11        0.32       10.61      4.72 o 
  -4 -12  11       24.86       29.49      6.49 o 
  -3 -12  11        8.96       11.20      5.31 o 
  -2 -12  11       49.58       46.00      7.08 o 
  -1 -12  11        4.90        4.42      3.75 o 
   0 -12  11      645.19      632.32     51.01 o 
   1 -12  11      314.87      304.50     10.58 o 
   2 -12  11       70.65       56.02      7.08 o 
   3 -12  11        6.60        6.49      5.31 o 
   4 -12  11       43.53       38.33      5.90 o 
   5 -12  11       64.79       93.76      9.44 o 
   6 -12  11      105.59      114.99      9.44 o 
  -6 -11  11       74.54       62.51      9.44 o 
  -5 -11  11       35.00       31.25      6.49 o 
  -4 -11  11      122.96      145.66     10.03 o 
  -3 -11  11       23.28       30.08      6.49 o 
  -2 -11  11       20.49       23.59      6.49 o 
  -1 -11  11       37.75       17.85      5.31 o 
   0 -11  11        0.04        3.97      3.94 o 
   1 -11  11       42.41       41.40      7.96 o 
   2 -11  11        0.55        2.95      4.72 o 
   3 -11  11      462.42      461.16     20.64 o 
   4 -11  11      211.38      258.29     12.97 o 
   5 -11  11      102.67      135.04      8.85 o 
   6 -11  11       14.78       10.03      7.08 o 
   7 -11  11        0.00        3.54      4.72 o 
  -7 -10  11       23.06       30.67      6.49 o 
  -6 -10  11       11.25        9.44      7.08 o 
  -5 -10  11        1.25       -2.36      4.13 o 
  -4 -10  11      175.45      163.94      9.44 o 
  -3 -10  11        7.16        9.44      4.72 o 
  -2 -10  11       18.68       28.31      6.49 o 
  -1 -10  11      121.22      126.95      7.96 o 
   0 -10  11       18.56       15.00      3.82 o 
   1 -10  11        4.50       15.54      3.75 o 
   2 -10  11       16.25       14.74      5.90 o 
   3 -10  11      290.27      331.42     14.15 o 
   4 -10  11       16.23       12.97      5.31 o 
   5 -10  11        5.06        0.59      5.31 o 
   6 -10  11       13.27       20.05      6.49 o 
   7 -10  11       12.52       25.36      6.49 o 
  -7  -9  11        4.60       10.03      5.31 o 
  -6  -9  11       40.28       41.28      6.49 o 
  -5  -9  11        0.27       -1.77      4.72 o 
  -4  -9  11       55.64       56.02      6.49 o 
  -3  -9  11      696.33      601.51     28.31 o 
  -2  -9  11      971.51      950.62     39.51 o 
  -1  -9  11      162.26      122.85      5.53 o 
   0  -9  11       14.84        8.22      4.42 o 
   1  -9  11      105.83      129.21      5.42 o 
   2  -9  11        7.92        7.08      4.72 o 
   3  -9  11      486.79      548.43     27.13 o 
   4  -9  11      206.14      163.94      8.26 o 
   5  -9  11      272.12      284.83     15.33 o 
   6  -9  11        2.23        4.13      3.54 o 
   7  -9  11       18.09       19.46      7.67 o 
  -7  -8  11        0.09       -4.72      4.72 o 
  -6  -8  11        2.02        2.95      5.90 o 
  -5  -8  11       70.18       66.64      6.49 o 
  -4  -8  11      587.47      574.38     19.46 o 
  -3  -8  11        8.96       22.41      4.72 o 
  -2  -8  11      314.84      252.40      8.85 o 
  -1  -8  11        0.60       -1.67      3.53 o 
   0  -8  11      290.36      284.50      9.74 o 
   1  -8  11      363.96      335.79     13.56 o 
   2  -8  11       28.37       20.05      4.72 o 
   3  -8  11      151.13      159.81      7.67 o 
   4  -8  11       80.35       93.17      7.67 o 
   5  -8  11       16.87       19.46      6.49 o 
   6  -8  11       10.05        5.90      4.72 o 
   7  -8  11        3.01       -1.18      4.72 o 
  -8  -7  11       13.89       15.92      5.90 o 
  -7  -7  11        0.10        5.90      4.72 o 
  -6  -7  11       79.20       80.20      7.67 o 
  -5  -7  11       14.47        8.26      4.72 o 
  -4  -7  11       60.94       50.72      5.90 o 
  -3  -7  11      680.85      713.55     34.20 o 
  -2  -7  11      454.81      441.70     23.59 o 
  -1  -7  11       79.98       87.92     10.03 o 
   0  -7  11      497.12      565.90     24.47 o 
   1  -7  11      264.43      254.81     11.50 o 
   2  -7  11       45.89       31.25      4.72 o 
   3  -7  11       81.18       57.79      5.90 o 
   4  -7  11       96.26       76.07      6.49 o 
   5  -7  11      198.66      226.45     11.20 o 
   6  -7  11       29.61       43.64      5.90 o 
   7  -7  11        0.41       -2.95      4.72 o 
  -8  -6  11       33.31       56.61      7.67 o 
  -7  -6  11       12.61       17.69      5.31 o 
  -6  -6  11        3.26       10.61      4.13 o 
  -5  -6  11        0.79       -1.18      4.72 o 
  -4  -6  11        3.42       -1.18      4.72 o 
  -3  -6  11      944.19      873.37     41.28 o 
  -2  -6  11      309.48      343.80     16.51 o 
  -1  -6  11       27.65       17.71      3.11 o 
   0  -6  11        0.42       -0.33      5.01 o 
   1  -6  11      682.88      667.84     20.00 o 
   2  -6  11       42.76       45.41      5.31 o 
   3  -6  11      241.24      225.27     11.20 o 
   4  -6  11       14.82       26.54      6.49 o 
   5  -6  11       25.72       41.28      5.90 o 
   6  -6  11       42.22       29.49      4.72 o 
   7  -6  11        1.64        2.95      4.72 o 
  -8  -5  11       58.04       73.12      8.26 o 
  -7  -5  11       45.14       35.97      7.08 o 
  -6  -5  11        8.59        8.26      5.31 o 
  -5  -5  11       51.89       50.13      5.90 o 
  -4  -5  11      251.38      252.99     12.38 o 
  -3  -5  11      425.09      375.06     21.23 o 
  -2  -5  11       47.20       49.54      6.49 o 
  -1  -5  11      240.72      202.43     14.74 o 
   0  -5  11      131.31      178.68      5.42 o 
   1  -5  11      270.61      240.17      8.06 o 
   2  -5  11       11.18        1.77      4.13 o 
   3  -5  11       26.03       33.02      4.72 o 
   4  -5  11      287.11      365.03     12.38 o 
   5  -5  11       74.10       66.05      7.67 o 
   6  -5  11       15.20        6.49      4.72 o 
   7  -5  11        1.02        0.59      4.72 o 
  -8  -4  11      111.40      130.33     10.03 o 
  -7  -4  11       16.80       33.02      5.31 o 
  -6  -4  11       27.42       39.51      5.90 o 
  -5  -4  11       51.74       43.64      5.90 o 
  -4  -4  11      390.18      439.93     18.28 o 
  -3  -4  11       48.56       37.15      6.49 o 
  -2  -4  11        1.61       -2.95      5.31 o 
  -1  -4  11       13.15        9.55      3.11 o 
   0  -4  11      163.12      133.21      5.37 o 
   1  -4  11     1514.85     1613.57     42.31 o 
   2  -4  11        2.91        1.77      4.13 o 
   3  -4  11      475.92      395.70     16.51 o 
   4  -4  11       23.99       13.56      4.72 o 
   5  -4  11        6.60        7.08      5.31 o 
   6  -4  11       34.72       47.18      5.90 o 
   7  -4  11        0.78        0.59      4.13 o 
  -8  -3  11      157.93      163.35     11.20 o 
  -7  -3  11        4.95        5.31      4.13 o 
  -6  -3  11       87.34       95.53      8.85 o 
  -5  -3  11      385.05      304.29     20.05 o 
  -4  -3  11       42.83       35.38      6.49 o 
  -3  -3  11      330.42      239.42      9.44 o 
  -2  -3  11      465.80      464.11     21.23 o 
  -1  -3  11        0.81       -2.06      2.92 o 
   0  -3  11        4.90       15.28      3.53 o 
   1  -3  11      188.57      254.54      8.76 o 
   2  -3  11      203.22      214.66     12.38 o 
   3  -3  11      252.30      146.84      8.26 o 
   4  -3  11      264.60      257.71     12.38 o 
   5  -3  11       54.77       51.31      5.90 o 
   6  -3  11        5.54        4.72      4.72 o 
  -9  -2  11       29.97       11.79      6.49 o 
  -8  -2  11        3.99       -4.13      5.31 o 
  -7  -2  11        2.27        7.08      4.72 o 
  -6  -2  11       10.91        8.85      5.90 o 
  -5  -2  11       54.03       71.36      7.08 o 
  -4  -2  11      182.79      210.53      9.44 o 
  -3  -2  11      152.31      126.20      7.67 o 
  -2  -2  11        6.38       14.74      5.90 o 
  -1  -2  11      120.19       70.79     14.15 o 
   0  -2  11       34.47       15.33      3.75 o 
   1  -2  11      986.01      951.29     27.13 o 
   2  -2  11      144.74      152.74      7.67 o 
   3  -2  11      444.06      531.33     25.95 o 
   4  -2  11        1.71       -0.59      3.54 o 
   5  -2  11       27.11       40.69      7.67 o 
   6  -2  11        4.32       -1.77      4.13 o 
  -9  -1  11        1.65        4.13      5.90 o 
  -8  -1  11      176.46      207.58     11.20 o 
  -7  -1  11        8.41        0.00      5.90 o 
  -6  -1  11      184.14      205.22     10.03 o 
  -5  -1  11      404.27      314.91     21.23 o 
  -4  -1  11       11.47       16.51      5.90 o 
  -3  -1  11       76.97       57.79      6.49 o 
  -2  -1  11      816.87      917.01     35.97 o 
  -1  -1  11     1287.86     1248.89     62.21 o 
   0  -1  11       12.12       17.02      6.49 o 
   1  -1  11      153.28      142.09     10.03 o 
   2  -1  11      116.20      107.33      6.49 o 
   3  -1  11        0.30        0.00      5.31 o 
   4  -1  11       92.69       73.12      6.49 o 
   5  -1  11       10.21        2.95      4.72 o 
   6  -1  11        1.74       -0.59      3.54 o 
  -9   0  11       26.05       29.49      5.90 o 
  -8   0  11        0.75       -2.95      3.54 o 
  -7   0  11      139.04      123.84     10.03 o 
  -6   0  11      107.25      112.05      8.85 o 
  -5   0  11       91.22      112.64      8.26 o 
  -4   0  11       75.85       75.48      7.67 o 
  -3   0  11        6.38        4.72      4.72 o 
  -2   0  11        1.80        4.72      5.31 o 
  -1   0  11        8.67        9.96      3.83 o 
   0   0  11      154.79      150.92      7.67 o 
   1   0  11       47.97       49.30      5.31 o 
   2   0  11      204.07      195.79      9.44 o 
   3   0  11      344.90      341.44     12.38 o 
   4   0  11      225.95      200.50     10.61 o 
   5   0  11       18.21        7.08      5.90 o 
   6   0  11        0.16        4.13      4.13 o 
  -9   1  11        0.87        0.00      4.72 o 
  -8   1  11      190.45      227.63     11.79 o 
  -7   1  11        0.96        2.36      4.13 o 
  -6   1  11        0.36       -4.13      4.13 o 
  -5   1  11        6.70        8.26      5.31 o 
  -4   1  11      210.37      204.63     10.61 o 
  -3   1  11      103.39       48.36      6.49 o 
  -2   1  11        4.65       -4.72      5.90 o 
  -1   1  11     2079.41     2201.59     55.46 o 
   0   1  11        0.76        2.91      3.11 o 
   1   1  11       12.80       27.16      4.11 o 
   2   1  11        1.82        0.59      4.72 o 
   3   1  11       29.20        7.08      6.49 o 
   4   1  11      263.68      280.70     15.33 o 
   5   1  11        4.64        8.26      5.31 o 
  -9   2  11       26.00       29.49      8.85 o 
  -8   2  11        3.93       -2.36      5.90 o 
  -7   2  11      394.92      452.31     21.23 o 
  -6   2  11      148.54      183.40     14.74 o 
  -5   2  11       65.51       56.61      7.08 o 
  -4   2  11        4.93       -2.36      4.72 o 
  -3   2  11       14.03       14.74      5.31 o 
  -2   2  11        0.94       -5.90      5.90 o 
  -1   2  11      564.88      584.66     26.24 o 
   0   2  11        0.35       -2.60      3.53 o 
   1   2  11      345.99      305.71     35.97 o 
   2   2  11       49.08       61.92      6.49 o 
   3   2  11      131.71      105.56      8.26 o 
   4   2  11       25.55       13.56      7.67 o 
   5   2  11        1.13        5.90      5.31 o 
  -9   3  11        8.57       22.41      8.26 o 
  -8   3  11       42.03       33.61      7.67 o 
  -7   3  11       26.93       34.79      5.90 o 
  -6   3  11        0.51       -5.31      5.31 o 
  -5   3  11       31.91       21.82      5.90 o 
  -4   3  11        3.52       -3.54      5.90 o 
  -3   3  11       57.96       86.69      8.26 o 
  -2   3  11       17.83       15.33      5.90 o 
  -1   3  11      592.71      599.85     21.05 o 
   0   3  11       42.70       56.55      8.55 o 
   1   3  11      274.60      302.09     56.02 o 
   2   3  11       35.25       27.72      5.90 o 
   3   3  11       15.60       24.18      4.72 o 
   4   3  11       31.92       27.72      5.90 o 
   5   3  11        0.02       -4.13      4.13 o 
  -8   4  11        0.17        3.54      5.90 o 
  -7   4  11       59.90       47.77      8.26 o 
  -6   4  11       56.56       62.51      7.08 o 
  -5   4  11       11.78       14.74      5.90 o 
  -4   4  11       86.71       67.23      8.26 o 
  -3   4  11      135.12      171.02     14.15 o 
  -2   4  11       14.07        8.26      5.31 o 
  -1   4  11        2.30        1.88      4.36 o 
   0   4  11      111.18       84.43      5.84 o 
   1   4  11       25.41       25.09      5.42 o 
   2   4  11       54.88       62.51      7.67 o 
   3   4  11        0.01       -2.36      3.54 o 
   4   4  11        0.08        4.13      4.72 o 
  -8   5  11        0.04       -4.72      5.31 o 
  -7   5  11        0.50       -2.95      5.90 o 
  -6   5  11      151.93      171.61     10.03 o 
  -5   5  11        5.04       -0.59      7.08 o 
  -4   5  11       48.27       25.95      7.08 o 
  -3   5  11        4.97        2.36      6.49 o 
  -2   5  11       19.65       23.59      5.90 o 
  -1   5  11        0.02       -0.17      4.25 o 
   0   5  11        4.70       -2.03      3.26 o 
   1   5  11      258.89      242.48     10.89 o 
   2   5  11       56.55       57.79      8.26 o 
   3   5  11        2.08        1.77      4.72 o 
   4   5  11        0.36        4.13      4.72 o 
  -8   6  11       17.91       28.31      6.49 o 
  -7   6  11       21.29       20.05      7.67 o 
  -6   6  11       45.45       43.64      7.67 o 
  -5   6  11        0.65       -1.18      5.31 o 
  -4   6  11      358.37      392.75     19.46 o 
  -3   6  11      199.58      235.89     15.92 o 
  -2   6  11       79.99       74.89      8.85 o 
  -1   6  11        3.63        0.17      4.25 o 
   0   6  11        2.91       -0.16      3.94 o 
   1   6  11        0.45        7.72      4.78 o 
   2   6  11       44.82       32.43      7.67 o 
   3   6  11        0.35        4.13      5.90 o 
  -8   7  11        6.67       15.33      6.49 o 
  -7   7  11        3.49        2.36      6.49 o 
  -6   7  11       14.70       16.51      5.90 o 
  -5   7  11        0.51       -3.54      5.31 o 
  -4   7  11       13.26       -1.18      4.72 o 
  -3   7  11       32.74       40.69      8.26 o 
  -2   7  11       67.11       65.46      7.67 o 
  -1   7  11       21.20       14.02      5.90 o 
   0   7  11       48.30       58.23     11.20 o 
   1   7  11       32.53       59.05      6.63 o 
   2   7  11       18.38       19.46      5.90 o 
  -7   8  11        3.22        4.72      5.90 o 
  -6   8  11       15.61       25.36      7.67 o 
  -5   8  11        3.08        5.90      6.49 o 
  -4   8  11        0.00        2.95      5.31 o 
  -3   8  11        1.75       -5.31      7.08 o 
  -2   8  11      133.99      127.38     10.61 o 
  -1   8  11      140.96      124.50      7.05 o 
   0   8  11        6.02        9.44      7.08 o 
   1   8  11        2.65       -2.58      3.82 o 
   2   8  11       38.81       28.31      7.67 o 
  -6   9  11        2.85        4.13      5.31 o 
  -5   9  11       44.99       65.46     10.61 o 
  -4   9  11       10.20       15.33      5.90 o 
  -3   9  11        1.27       -7.08      7.67 o 
  -2   9  11        6.99       11.20      5.31 o 
  -1   9  11        3.58        3.29      4.36 o 
   0   9  11       33.09       50.82      6.21 o 
   1   9  11        0.55       -2.31      4.46 o 
  -5  10  11        6.87       -2.95      8.26 o 
  -4  10  11        9.35       11.20      6.49 o 
  -3  10  11        2.63        1.18      6.49 o 
  -2  10  11        1.82        4.13      6.49 o 
  -1  10  11       24.93       27.32      6.04 o 
  -1 -17  12        0.14        2.54      4.13 o 
   0 -17  12        2.55        9.14      6.19 o 
   1 -17  12       12.02       10.91      5.42 o 
   2 -17  12       12.63       14.74      5.90 o 
   3 -17  12        0.64        2.36      5.31 o 
  -2 -16  12        0.27       -1.18      5.90 o 
  -1 -16  12       20.42       19.84      7.67 o 
   0 -16  12       54.11       59.79     12.09 o 
   1 -16  12       41.92       59.25      5.79 o 
   2 -16  12       12.64       17.10      6.49 o 
   3 -16  12       16.48       31.84      7.67 o 
   4 -16  12       20.97       24.18      6.49 o 
  -3 -15  12        7.57        6.49      5.31 o 
  -2 -15  12        0.11        7.08      5.31 o 
  -1 -15  12        7.92        9.76      6.78 o 
   0 -15  12       10.63       20.77      6.49 o 
   1 -15  12       56.51       55.30      9.73 o 
   2 -15  12       17.68       17.69      5.31 o 
   3 -15  12        0.44        0.00      4.72 o 
   4 -15  12       46.88       36.56      7.08 o 
   5 -15  12        8.87       15.33      7.08 o 
  -4 -14  12        7.96       11.79      5.90 o 
  -3 -14  12       63.49       86.10      8.85 o 
  -2 -14  12       21.29        8.85      7.08 o 
  -1 -14  12        0.32        7.53      7.37 o 
   0 -14  12      142.77      137.44      6.67 o 
   1 -14  12        2.55        1.54      4.36 o 
   2 -14  12       20.50       33.61      6.49 o 
   3 -14  12       87.51       83.15      7.67 o 
   4 -14  12        9.61       16.51      7.08 o 
   5 -14  12       43.67       64.87      8.26 o 
  -5 -13  12       31.66       31.84      7.08 o 
  -4 -13  12       35.32       36.56      7.67 o 
  -3 -13  12       28.00       30.08      6.49 o 
  -2 -13  12        0.03        7.08      6.49 o 
  -1 -13  12        0.42       -0.22      3.94 o 
   0 -13  12      296.51      295.42     10.34 o 
   1 -13  12       82.43      100.63      6.45 o 
   2 -13  12       30.36       18.28      7.08 o 
   3 -13  12       24.76       21.23      7.08 o 
   4 -13  12      338.62      382.72     16.51 o 
   5 -13  12       13.10        7.08      6.49 o 
   6 -13  12       10.95       13.56      5.31 o 
  -6 -12  12        0.48        3.54      5.90 o 
  -5 -12  12        0.20       -2.95      5.31 o 
  -4 -12  12       43.68       35.97      7.08 o 
  -3 -12  12        6.62       10.03      5.90 o 
  -2 -12  12       38.72       43.64      7.08 o 
  -1 -12  12       65.88       57.07     10.32 o 
   0 -12  12       14.58        0.18      4.78 o 
   1 -12  12        5.41        9.33      4.78 o 
   2 -12  12        1.71        9.44      4.72 o 
   3 -12  12       24.08       27.13      7.08 o 
   4 -12  12        8.22        8.26      5.31 o 
   5 -12  12       50.88       41.87      7.08 o 
   6 -12  12        6.68       14.74      4.72 o 
  -6 -11  12        3.91        8.85      4.72 o 
  -5 -11  12       70.06       67.82      8.26 o 
  -4 -11  12       47.20       46.59      7.67 o 
  -3 -11  12      167.37      139.76      9.44 o 
  -2 -11  12       27.22       27.72      5.90 o 
  -1 -11  12       97.38       85.62      5.20 o 
   0 -11  12       37.39       35.76      5.90 o 
   1 -11  12       35.82       41.54      4.53 o 
   2 -11  12        0.47        7.67      5.90 o 
   3 -11  12       56.08       71.36      7.08 o 
   4 -11  12      311.95      314.32     16.51 o 
   5 -11  12       44.34       52.48      7.08 o 
   6 -11  12       72.81       64.87      7.67 o 
  -7 -10  12       71.59       99.07      9.44 o 
  -6 -10  12       14.06       11.79      5.90 o 
  -5 -10  12       75.14       88.46      8.85 o 
  -4 -10  12        2.07        7.08      5.90 o 
  -3 -10  12       20.43        7.67      6.49 o 
  -2 -10  12       57.40       76.07      7.08 o 
  -1 -10  12      279.24      328.05     16.81 o 
   0 -10  12       59.28       54.71      5.20 o 
   1 -10  12        3.30        4.49      4.72 o 
   2 -10  12      101.20      111.46      8.26 o 
   3 -10  12       13.79       13.56      5.90 o 
   4 -10  12       24.82        2.95      5.31 o 
   5 -10  12       53.08       70.18      7.67 o 
   6 -10  12        1.93        0.00      3.54 o 
  -7  -9  12       25.62       32.43      6.49 o 
  -6  -9  12       78.93       81.38      7.08 o 
  -5  -9  12        1.09        3.54      4.72 o 
  -4  -9  12        0.04        4.72      5.90 o 
  -3  -9  12       21.41       14.15      5.90 o 
  -2  -9  12        3.50        0.00      5.90 o 
  -1  -9  12       30.07       26.97      3.94 o 
   0  -9  12      174.12      167.14      6.49 o 
   1  -9  12       31.26       31.88      4.36 o 
   2  -9  12        2.15        8.26      5.90 o 
   3  -9  12       11.45       19.46      5.31 o 
   4  -9  12      116.53      123.84      8.85 o 
   5  -9  12        1.71       -1.18      5.31 o 
   6  -9  12       34.52       27.13      5.31 o 
  -7  -8  12       66.47       69.00      7.67 o 
  -6  -8  12       52.32       52.48      7.67 o 
  -5  -8  12      562.46      555.51     32.43 o 
  -4  -8  12       27.36       36.56      6.49 o 
  -3  -8  12      110.03       57.20      7.67 o 
  -2  -8  12       85.52       84.33      7.08 o 
  -1  -8  12      128.26      108.87      5.84 o 
   0  -8  12       34.25       38.57      5.31 o 
   1  -8  12       30.41       40.32      4.78 o 
   2  -8  12      294.72      285.42     14.15 o 
   3  -8  12        6.45        8.26      4.72 o 
   4  -8  12      116.89      113.81      7.67 o 
   5  -8  12       44.03       57.20      7.67 o 
   6  -8  12        0.49        6.49      4.72 o 
  -8  -7  12       18.76       31.84      7.08 o 
  -7  -7  12       10.69       10.03      6.49 o 
  -6  -7  12       35.95       41.87      7.67 o 
  -5  -7  12        1.16       10.03      4.72 o 
  -4  -7  12      400.63      402.77     18.87 o 
  -3  -7  12      430.21      389.21     15.92 o 
  -2  -7  12       30.23       21.23      7.08 o 
  -1  -7  12       19.85       16.08      3.75 o 
   0  -7  12      199.90      180.63      6.52 o 
   1  -7  12       49.56       42.51      4.11 o 
   2  -7  12        7.31        1.18      4.13 o 
   3  -7  12       13.97       15.92      4.72 o 
   4  -7  12      125.76      163.35      9.44 o 
   5  -7  12        3.44        2.36      4.72 o 
   6  -7  12        6.71        8.85      4.13 o 
  -8  -6  12       34.64       29.49      6.49 o 
  -7  -6  12       24.39        8.85      5.90 o 
  -6  -6  12       23.39       25.95      6.49 o 
  -5  -6  12     1263.12     1269.66     52.48 o 
  -4  -6  12       20.25       -1.77      5.90 o 
  -3  -6  12        6.87        8.26      4.72 o 
  -2  -6  12      232.49      263.60     12.38 o 
  -1  -6  12     1091.16     1125.17     31.90 o 
   0  -6  12       87.39       97.03      5.42 o 
   1  -6  12       42.21       58.60      4.67 o 
   2  -6  12      278.67      230.58     14.74 o 
   3  -6  12        0.38        7.08      4.72 o 
   4  -6  12      164.25      168.66      9.44 o 
   5  -6  12       22.83       14.74      4.72 o 
   6  -6  12        1.08       -1.77      3.54 o 
  -8  -5  12        9.64       12.97      7.08 o 
  -7  -5  12       34.35       43.64      5.90 o 
  -6  -5  12        6.05       10.61      5.90 o 
  -5  -5  12       80.90       99.66      8.85 o 
  -4  -5  12      587.49      599.15     25.95 o 
  -3  -5  12      157.04      163.35      9.44 o 
  -2  -5  12      524.96      708.84     33.61 o 
  -1  -5  12      583.58      504.12     16.85 o 
   0  -5  12      415.73      388.50     11.90 o 
   1  -5  12        0.65        1.06      6.19 o 
   2  -5  12      113.13      109.69      7.08 o 
   3  -5  12        0.74       11.20      5.90 o 
   4  -5  12      112.12       81.38      6.49 o 
   5  -5  12       79.64       63.10      7.08 o 
   6  -5  12        0.39       -0.59      3.54 o 
  -8  -4  12       43.41       42.46      7.67 o 
  -7  -4  12      130.25      123.84      8.85 o 
  -6  -4  12        0.33        7.08      4.72 o 
  -5  -4  12      364.67      403.36     20.05 o 
  -4  -4  12      125.51      132.69      8.26 o 
  -3  -4  12      140.70       84.33      7.08 o 
  -2  -4  12        3.69       14.15      5.90 o 
  -1  -4  12      590.74      584.27     18.29 o 
   0  -4  12      476.15      402.34     12.85 o 
   1  -4  12        4.83       -3.34      3.34 o 
   2  -4  12      198.95      191.66      8.85 o 
   3  -4  12       23.41        9.44      4.72 o 
   4  -4  12      151.36      135.63      8.26 o 
   5  -4  12       10.40        5.90      5.90 o 
   6  -4  12        0.76        4.72      4.72 o 
  -8  -3  12        1.38        1.77      5.31 o 
  -7  -3  12      449.03      415.75     21.82 o 
  -6  -3  12       16.13       -0.59      5.90 o 
  -5  -3  12      251.62      182.81     10.03 o 
  -4  -3  12      281.91      344.98     19.46 o 
  -3  -3  12       36.84       45.41      6.49 o 
  -2  -3  12     1157.47     1144.64     46.59 o 
  -1  -3  12     1608.79     1626.41     94.94 o 
   0  -3  12     1244.01     1157.06     34.40 o 
   1  -3  12       10.81        0.31      3.11 o 
   2  -3  12      102.28       64.28      6.49 o 
   3  -3  12      157.01      197.55      9.44 o 
   4  -3  12       11.64       16.51      4.13 o 
   5  -3  12      290.97      255.94     11.79 o 
   6  -3  12        1.87        1.77      3.54 o 
  -8  -2  12        8.92       13.56      5.90 o 
  -7  -2  12       47.69       57.79      7.08 o 
  -6  -2  12      128.13      113.23      9.44 o 
  -5  -2  12       13.83       11.20      5.31 o 
  -4  -2  12        0.12        7.08      4.72 o 
  -3  -2  12       20.17       23.00      6.49 o 
  -2  -2  12       86.18       84.92      7.67 o 
  -1  -2  12       51.25       50.92      4.78 o 
   0  -2  12       22.40       22.89      4.17 o 
   1  -2  12        4.39       10.38      4.11 o 
   2  -2  12       47.30       50.72      5.90 o 
   3  -2  12       18.71       35.38      5.31 o 
   4  -2  12       38.97       21.23      5.31 o 
   5  -2  12        4.74       -2.95      4.72 o 
   6  -2  12        0.05        0.00      4.13 o 
  -8  -1  12       13.36        6.49      7.08 o 
  -7  -1  12      359.30      377.42     19.46 o 
  -6  -1  12       17.05        1.18      6.49 o 
  -5  -1  12      194.19      164.53     10.03 o 
  -4  -1  12      191.52      179.86      9.44 o 
  -3  -1  12        9.84        8.85      5.31 o 
  -2  -1  12       33.80       41.87      5.90 o 
  -1  -1  12      393.19      385.96     10.33 o 
   0  -1  12     1789.67     1856.30     47.87 o 
   1  -1  12        0.92       -1.77      3.94 o 
   2  -1  12      251.70      260.65     10.61 o 
   3  -1  12        5.14        3.54      5.31 o 
   4  -1  12       58.87       90.82      7.08 o 
   5  -1  12       81.16       78.43      8.85 o 
   6  -1  12        0.97       -4.13      4.13 o 
  -8   0  12        3.10        1.77      5.90 o 
  -7   0  12      108.54       91.41     10.03 o 
  -6   0  12       76.90       50.72      8.26 o 
  -5   0  12      334.78      343.80     14.15 o 
  -4   0  12      226.12      276.58     11.79 o 
  -3   0  12       17.88       10.03      5.90 o 
  -2   0  12      478.71      487.69     25.36 o 
  -1   0  12       11.50       11.65      4.42 o 
   0   0  12      752.83      732.66     20.64 o 
   1   0  12       54.36       30.05      9.44 o 
   2   0  12      167.82      205.22     10.61 o 
   3   0  12      188.83      190.48     10.61 o 
   4   0  12       12.63       27.13      5.31 o 
   5   0  12        2.76       10.61      4.72 o 
  -8   1  12       24.57       15.92      7.08 o 
  -7   1  12      191.12      204.63     11.20 o 
  -6   1  12      109.88      143.30      9.44 o 
  -5   1  12      162.33      182.81     10.03 o 
  -4   1  12        3.88        0.59      5.90 o 
  -3   1  12      234.70      229.40     13.56 o 
  -2   1  12       19.35       26.54      5.90 o 
  -1   1  12      441.62      422.17     14.80 o 
   0   1  12       20.29       12.09      4.17 o 
   1   1  12      119.56      120.25     12.97 o 
   2   1  12      274.43      241.19     11.20 o 
   3   1  12       27.26       38.33      6.49 o 
   4   1  12        2.05        1.18      4.72 o 
   5   1  12       14.96        7.08      5.90 o 
  -8   2  12       14.11        6.49      5.90 o 
  -7   2  12        0.16        0.59      4.72 o 
  -6   2  12       53.57       56.02      7.67 o 
  -5   2  12       12.21        4.13      5.31 o 
  -4   2  12       12.27       13.56      5.31 o 
  -3   2  12       39.06       46.59      7.08 o 
  -2   2  12      821.20      846.24     34.20 o 
  -1   2  12       25.01       30.03      4.78 o 
   0   2  12       31.72       18.98      4.11 o 
   1   2  12        7.03       10.91      4.59 o 
   2   2  12      285.00      298.40     12.38 o 
   3   2  12      198.05      156.86     10.03 o 
   4   2  12        3.22        1.18      5.31 o 
   5   2  12       11.15        7.08      5.90 o 
  -8   3  12        0.74       -1.77      5.31 o 
  -7   3  12      123.49      158.63     10.61 o 
  -6   3  12       35.03       15.92      7.67 o 
  -5   3  12       74.95       36.56      7.08 o 
  -4   3  12        0.33        8.85      6.49 o 
  -3   3  12        0.02       -3.54      6.49 o 
  -2   3  12        1.89        2.95      6.49 o 
  -1   3  12        2.31        1.41      4.78 o 
   0   3  12        2.28        3.21      5.01 o 
   1   3  12        0.25       -1.77      5.31 o 
   2   3  12       45.46       50.72      7.08 o 
   3   3  12        0.02        7.67      5.90 o 
   4   3  12        5.23        4.72      5.31 o 
  -8   4  12       48.20       61.92      7.67 o 
  -7   4  12        0.64        1.77      4.72 o 
  -6   4  12       29.90       18.28      5.90 o 
  -5   4  12        0.94        8.26      5.31 o 
  -4   4  12        0.04        1.77      5.31 o 
  -3   4  12       13.14       17.10      7.08 o 
  -2   4  12      270.67      265.96     11.79 o 
  -1   4  12      114.23      116.63      6.87 o 
   0   4  12      281.39      237.97     31.55 o 
   1   4  12        2.62        1.56      5.01 o 
   2   4  12      230.25      252.99     14.74 o 
   3   4  12       46.94       46.00      8.85 o 
   4   4  12        7.09        5.31      5.31 o 
  -8   5  12       34.92       69.59      8.85 o 
  -7   5  12       11.97        5.90      6.49 o 
  -6   5  12      147.10      110.87     10.03 o 
  -5   5  12        0.28        1.18      5.90 o 
  -4   5  12       92.56       80.20      8.85 o 
  -3   5  12        5.08        9.44      6.49 o 
  -2   5  12      126.65      137.40     10.61 o 
  -1   5  12        0.18       -0.84      5.90 o 
   0   5  12       25.44       14.50      4.80 o 
   1   5  12        9.68        8.26      5.00 o 
   2   5  12       20.00       34.79      8.26 o 
   3   5  12        0.79        0.59      5.90 o 
  -7   6  12       15.11       19.46      5.90 o 
  -6   6  12        0.35        1.77      5.90 o 
  -5   6  12       12.00        6.49      5.31 o 
  -4   6  12        0.91        6.49      5.31 o 
  -3   6  12        5.57       10.03      7.67 o 
  -2   6  12       60.48       54.84      7.67 o 
  -1   6  12       37.97       49.90      9.73 o 
   0   6  12      118.04      135.45      7.64 o 
   1   6  12        7.80       -2.29      4.95 o 
   2   6  12        0.84       -2.36      5.31 o 
  -7   7  12        0.52       -1.18      5.31 o 
  -6   7  12       20.83       15.92      7.08 o 
  -5   7  12        0.12        1.18      5.90 o 
  -4   7  12       28.08       21.23      7.67 o 
  -3   7  12       94.32      109.10     10.61 o 
  -2   7  12       16.01       15.33      5.90 o 
  -1   7  12       11.32       14.20      5.31 o 
   0   7  12      109.55      102.89      7.29 o 
   1   7  12       44.50       47.70      6.04 o 
   2   7  12        1.88       -3.54      5.31 o 
  -6   8  12        5.31        4.13      6.49 o 
  -5   8  12       33.40       23.00      8.26 o 
  -4   8  12       23.78        3.54      6.49 o 
  -3   8  12        4.32        1.18      8.26 o 
  -2   8  12        5.20        3.54      5.31 o 
  -1   8  12        0.17       -2.62      4.67 o 
   0   8  12        0.15        7.13      4.53 o 
   1   8  12        0.31        1.34      4.53 o 
  -5   9  12        0.80        0.00      5.90 o 
  -4   9  12        1.20        1.77      5.31 o 
  -3   9  12       57.88       64.28      9.44 o 
  -2   9  12       15.53       11.20      8.26 o 
  -1   9  12        1.39       -2.00      4.67 o 
  -3  10  12       11.42        5.31      7.67 o 
  -1 -17  13        7.75       11.88      4.36 o 
   0 -17  13       43.17       40.97      6.67 o 
   1 -17  13       42.95       39.74      6.21 o 
   2 -17  13        0.30       10.03      7.08 o 
   3 -17  13       13.53       14.74      7.67 o 
  -2 -16  13       26.99       41.28      7.67 o 
  -1 -16  13       22.39       35.56      8.26 o 
   0 -16  13        2.40        0.11      5.31 o 
   1 -16  13       24.28       26.08      4.95 o 
   2 -16  13        0.57       -3.54      5.31 o 
   3 -16  13        0.03       -4.13      5.90 o 
   4 -16  13        3.95        0.00      7.67 o 
  -3 -15  13       15.90       18.28      7.08 o 
  -2 -15  13       89.25      113.23      9.44 o 
  -1 -15  13       50.50       58.66      7.08 o 
   0 -15  13       11.31       15.63      4.59 o 
   1 -15  13        3.16        3.49      4.78 o 
   2 -15  13        3.91        9.44      5.31 o 
   3 -15  13       52.37       50.72      8.26 o 
   4 -15  13        5.90       10.03      5.31 o 
  -4 -14  13        1.72        3.54      4.72 o 
  -3 -14  13        3.88        6.49      6.49 o 
  -2 -14  13       17.27       25.36      8.26 o 
  -1 -14  13       89.60      104.26      6.63 o 
   0 -14  13        8.66        8.85      4.17 o 
   1 -14  13        3.91       17.62      6.19 o 
   2 -14  13       15.55        9.44      6.49 o 
   3 -14  13       21.67       29.49      7.67 o 
   4 -14  13        2.94        1.18      5.31 o 
   5 -14  13       16.77       12.38      8.85 o 
  -5 -13  13        8.99        7.08      4.72 o 
  -4 -13  13       87.37      109.69      8.85 o 
  -3 -13  13        5.07        3.54      5.31 o 
  -2 -13  13      249.03      321.39     14.15 o 
  -1 -13  13        1.56       -3.26      3.26 o 
   0 -13  13        8.35        2.44      8.55 o 
   1 -13  13        2.91        6.30      3.94 o 
   2 -13  13        5.99        9.44      7.08 o 
   3 -13  13        0.39        1.18      5.31 o 
   4 -13  13        9.32       10.61      7.08 o 
   5 -13  13       16.73       40.69      7.08 o 
  -5 -12  13        1.79        5.31      4.72 o 
  -4 -12  13        3.22        4.72      7.08 o 
  -3 -12  13        3.16        1.18      5.90 o 
  -2 -12  13        1.88       -1.77      6.49 o 
  -1 -12  13      111.73      115.66      7.67 o 
   0 -12  13       54.21       52.87      7.96 o 
   1 -12  13        0.31        0.00      4.59 o 
   2 -12  13      167.05      214.07     11.20 o 
   3 -12  13      191.44      188.12     10.03 o 
   4 -12  13        0.14       -1.18      4.72 o 
   5 -12  13       20.47       20.64      6.49 o 
   6 -12  13        1.75        8.26      6.49 o 
  -6 -11  13        6.39        8.85      7.08 o 
  -5 -11  13       28.37       31.84      9.44 o 
  -4 -11  13      272.48      309.60     12.97 o 
  -3 -11  13      116.57      111.46     10.03 o 
  -2 -11  13       60.08       69.00      8.26 o 
  -1 -11  13      118.98      122.73      6.25 o 
   0 -11  13        3.99        0.19      3.94 o 
   1 -11  13       72.52       68.88      5.60 o 
   2 -11  13        5.37        5.31      4.72 o 
   3 -11  13      115.67       74.89      8.85 o 
   4 -11  13       25.42       19.46      6.49 o 
   5 -11  13        5.62        7.67      5.31 o 
   6 -11  13       14.28       25.36      5.31 o 
  -6 -10  13       18.13       11.20      5.90 o 
  -5 -10  13       25.08       24.18      5.31 o 
  -4 -10  13      152.25      139.17      9.44 o 
  -3 -10  13        4.29        2.95      4.72 o 
  -2 -10  13       12.96       25.95      6.49 o 
  -1 -10  13      133.41      109.46      6.04 o 
   0 -10  13       73.33       81.54      5.20 o 
   1 -10  13       30.05       23.19      4.36 o 
   2 -10  13      143.20      142.12      8.85 o 
   3 -10  13      224.07      226.45     10.61 o 
   4 -10  13        5.69        8.85      7.08 o 
   5 -10  13       23.65       24.18      7.08 o 
   6 -10  13        0.03       -3.54      3.54 o 
  -7  -9  13        9.92        2.36      4.72 o 
  -6  -9  13        4.89        3.54      6.49 o 
  -5  -9  13       10.97       23.00      5.31 o 
  -4  -9  13      272.30      252.40     12.38 o 
  -3  -9  13       12.68       19.46      5.31 o 
  -2  -9  13        1.32        2.95      5.90 o 
  -1  -9  13       45.97       36.56      4.17 o 
   0  -9  13       87.55       67.95      5.00 o 
   1  -9  13        7.91        5.01      4.17 o 
   2  -9  13        8.68       17.69      6.49 o 
   3  -9  13      340.40      347.34     16.51 o 
   4  -9  13        6.74       10.61      4.72 o 
   5  -9  13       82.73       67.82      7.67 o 
   6  -9  13       57.80       60.15      7.08 o 
  -7  -8  13       24.98       23.00      7.08 o 
  -6  -8  13      159.89      169.25     10.61 o 
  -5  -8  13       20.43       14.15      5.31 o 
  -4  -8  13        1.95        4.72      5.90 o 
  -3  -8  13      422.26      516.00     18.28 o 
  -2  -8  13       46.09       26.54      7.67 o 
  -1  -8  13       79.02       71.68      5.20 o 
   0  -8  13       11.92        7.51      3.94 o 
   1  -8  13       25.26       26.88      4.53 o 
   2  -8  13        1.51       14.15      5.90 o 
   3  -8  13      144.16      152.15      9.44 o 
   4  -8  13       43.79       55.43      5.90 o 
   5  -8  13       73.17       90.23      7.08 o 
   6  -8  13        3.04        1.77      6.49 o 
  -7  -7  13       15.64       17.10      5.31 o 
  -6  -7  13       40.57       48.36      8.26 o 
  -5  -7  13        0.02        4.72      4.72 o 
  -4  -7  13      161.15      119.71      9.44 o 
  -3  -7  13      252.86      224.09     11.20 o 
  -2  -7  13        2.21        2.36      6.49 o 
  -1  -7  13        0.48        1.06      4.11 o 
   0  -7  13      246.18      255.96      7.93 o 
   1  -7  13      181.21      183.20     14.15 o 
   2  -7  13       17.32       20.64      5.90 o 
   3  -7  13      189.80      229.99     10.03 o 
   4  -7  13       59.50       67.82      7.67 o 
   5  -7  13      100.19      103.20      8.85 o 
   6  -7  13      112.31      122.07      9.44 o 
  -8  -6  13       72.88       70.18      8.26 o 
  -7  -6  13       30.66       46.00      7.08 o 
  -6  -6  13      346.69      406.31     17.10 o 
  -5  -6  13       80.60       62.51      7.67 o 
  -4  -6  13       68.69       67.23      7.08 o 
  -3  -6  13      437.73      332.01     12.97 o 
  -2  -6  13       14.95       26.54      6.49 o 
  -1  -6  13      105.77      110.07      6.49 o 
   0  -6  13       30.74       26.50      3.94 o 
   1  -6  13        1.20       -0.85      3.68 o 
   2  -6  13       24.64       41.87      5.31 o 
   3  -6  13      273.27      248.27     12.97 o 
   4  -6  13       61.85       48.36      5.90 o 
   5  -6  13        6.66        6.49      4.72 o 
   6  -6  13       25.46       33.02      6.49 o 
  -8  -5  13       11.55       15.33      5.90 o 
  -7  -5  13        0.09       -4.13      4.13 o 
  -6  -5  13       88.57       87.87      8.26 o 
  -5  -5  13       47.22       38.33      5.90 o 
  -4  -5  13       11.80        4.72      5.31 o 
  -3  -5  13      705.86      664.02     33.02 o 
  -2  -5  13      185.46      187.53     10.03 o 
  -1  -5  13        5.25        1.35      4.36 o 
   0  -5  13       30.78       35.95      5.01 o 
   1  -5  13      234.77      249.95     12.68 o 
   2  -5  13        8.46       -4.13      4.13 o 
   3  -5  13       20.24       11.20      6.49 o 
   4  -5  13        3.43       -3.54      3.54 o 
   5  -5  13       37.34       42.46      6.49 o 
   6  -5  13       75.64      104.38     10.03 o 
  -8  -4  13       21.01       19.46      5.90 o 
  -7  -4  13        7.03       16.51      7.67 o 
  -6  -4  13      158.41      151.56     10.61 o 
  -5  -4  13       21.65       35.97      6.49 o 
  -4  -4  13       42.25       54.84      7.08 o 
  -3  -4  13      102.48       81.38      7.67 o 
  -2  -4  13      745.57      724.76     31.25 o 
  -1  -4  13      122.55      111.23     20.64 o 
   0  -4  13       50.35       55.04      4.78 o 
   1  -4  13      137.86      103.44      6.04 o 
   2  -4  13       10.28       14.74      5.31 o 
   3  -4  13      124.48      154.51      8.85 o 
   4  -4  13        3.36       -4.13      4.13 o 
   5  -4  13        3.45       13.56      4.72 o 
   6  -4  13       20.87       14.15      5.31 o 
  -8  -3  13       99.18       99.66      9.44 o 
  -7  -3  13        0.82        1.18      4.13 o 
  -6  -3  13       50.32       37.74      7.67 o 
  -5  -3  13      374.35      303.11     18.28 o 
  -4  -3  13      104.98       92.00      8.85 o 
  -3  -3  13      146.15      117.35      8.85 o 
  -2  -3  13      167.39      169.84      9.44 o 
  -1  -3  13        5.24       -2.70      3.82 o 
   0  -3  13        3.86        5.46      3.57 o 
   1  -3  13       55.16       37.58      6.78 o 
   2  -3  13       45.17       67.82      6.49 o 
   3  -3  13        1.32        8.85      4.13 o 
   4  -3  13       22.12       23.59      5.31 o 
   5  -3  13        0.37        1.18      4.72 o 
  -8  -2  13        0.96        0.00      5.31 o 
  -7  -2  13        0.15        0.00      5.31 o 
  -6  -2  13      216.10      250.04     11.79 o 
  -5  -2  13       99.06       89.05      8.26 o 
  -4  -2  13       12.65       14.74      6.49 o 
  -3  -2  13      375.28      398.06     12.97 o 
  -2  -2  13      548.22      592.07     30.08 o 
  -1  -2  13        6.08        2.36      4.72 o 
   0  -2  13       90.17       93.00     10.91 o 
   1  -2  13       10.37       10.12      5.01 o 
   2  -2  13        0.27        1.18      4.72 o 
   3  -2  13       57.49       54.84      7.08 o 
   4  -2  13       40.57       34.79      6.49 o 
   5  -2  13       16.14       25.95      5.90 o 
  -8  -1  13       62.63       86.69      8.26 o 
  -7  -1  13       37.64       27.13      7.67 o 
  -6  -1  13       27.28       22.41      7.67 o 
  -5  -1  13       29.04       27.13      7.08 o 
  -4  -1  13        0.68        5.31      5.31 o 
  -3  -1  13      371.80      450.54     25.36 o 
  -2  -1  13      155.73      122.66      9.44 o 
  -1  -1  13      289.06      299.27     23.00 o 
   0  -1  13      209.52      220.97     13.86 o 
   1  -1  13      280.53      239.59      8.85 o 
   2  -1  13       33.44       24.18      5.31 o 
   3  -1  13       28.13       27.13      5.31 o 
   4  -1  13       63.36      109.69      8.26 o 
   5  -1  13        6.84       13.56      5.31 o 
  -8   0  13        7.20       15.33      8.26 o 
  -7   0  13       29.08       23.59      6.49 o 
  -6   0  13       12.01        7.67      5.90 o 
  -5   0  13      182.77      117.35      8.85 o 
  -4   0  13       14.71       20.05      7.08 o 
  -3   0  13      224.52      185.17     11.20 o 
  -2   0  13       19.78       -2.36      7.08 o 
  -1   0  13       21.77       18.20      6.19 o 
   0   0  13      206.10      243.87      8.64 o 
   1   0  13        0.03        2.83      3.93 o 
   2   0  13        5.53        7.08      6.49 o 
   3   0  13       26.86       19.46      5.90 o 
   4   0  13       86.40      124.43      8.85 o 
   5   0  13        5.30        1.18      4.13 o 
  -8   1  13       64.68       80.20     10.61 o 
  -7   1  13       11.38       15.92      6.49 o 
  -6   1  13       15.23       17.10      7.08 o 
  -5   1  13        2.35        3.54      5.31 o 
  -4   1  13       45.45       28.31      7.08 o 
  -3   1  13      165.39      120.89     10.03 o 
  -2   1  13      261.67      315.50     15.33 o 
  -1   1  13      815.79      730.51     25.20 o 
   0   1  13        0.31        7.02      5.90 o 
   1   1  13      454.15      522.90     36.27 o 
   2   1  13        9.42       12.97      4.72 o 
   3   1  13       51.22       63.69      7.67 o 
   4   1  13       14.32       11.79      6.49 o 
  -8   2  13       70.22       71.36      9.44 o 
  -7   2  13       97.00       71.36      8.85 o 
  -6   2  13        0.00       -5.31      5.31 o 
  -5   2  13      158.36      140.35     10.03 o 
  -4   2  13      205.49      262.42     11.20 o 
  -3   2  13       57.75       70.77      8.26 o 
  -2   2  13        7.92        6.49      5.31 o 
  -1   2  13        0.10       -2.24      5.01 o 
   0   2  13      161.02      134.77      7.96 o 
   1   2  13       18.47       17.15      5.37 o 
   2   2  13        0.18       -4.13      4.13 o 
   3   2  13       11.53       23.00      5.31 o 
   4   2  13       32.35       32.43      6.49 o 
  -8   3  13       10.60       12.38      8.85 o 
  -7   3  13       43.70       51.89      7.67 o 
  -6   3  13        1.77        6.49      5.31 o 
  -5   3  13        2.51       -1.77      6.49 o 
  -4   3  13       35.76       26.54      7.08 o 
  -3   3  13       12.09       21.23      7.08 o 
  -2   3  13       39.21       33.02      7.67 o 
  -1   3  13        9.28       12.68      5.00 o 
   0   3  13       76.81       87.49      6.45 o 
   1   3  13      446.83      506.63     17.69 o 
   2   3  13       88.65      102.61      8.85 o 
   3   3  13        3.04        8.85      5.90 o 
  -8   4  13       33.04       23.00      7.08 o 
  -7   4  13       36.68       44.82      7.67 o 
  -6   4  13        4.61        1.18      5.90 o 
  -5   4  13       60.14       47.18      8.85 o 
  -4   4  13        0.12        0.00      5.31 o 
  -3   4  13       74.58       54.25      7.67 o 
  -2   4  13       11.34       11.20      7.67 o 
  -1   4  13        0.49        0.20      4.36 o 
   0   4  13        3.62        5.13      4.11 o 
   1   4  13       15.34       13.80      5.90 o 
   2   4  13       56.29       47.18      9.44 o 
   3   4  13        2.96       -2.36      4.72 o 
  -7   5  13        8.00        7.08      8.26 o 
  -6   5  13       23.60       18.28      7.67 o 
  -5   5  13       51.15       35.97      7.67 o 
  -4   5  13        3.50        2.36      7.67 o 
  -3   5  13       21.91       34.20      8.26 o 
  -2   5  13       34.65       27.13      8.26 o 
  -1   5  13       41.33       33.20      5.66 o 
   0   5  13        1.05       -0.42      4.25 o 
   1   5  13       60.07       65.03      7.05 o 
   2   5  13       17.85       35.97      6.49 o 
  -7   6  13        3.17        0.00      5.31 o 
  -6   6  13        0.37       -0.59      5.31 o 
  -5   6  13       18.10       20.64      8.26 o 
  -4   6  13        3.67        2.36      7.08 o 
  -3   6  13        1.44       -2.95      6.49 o 
  -2   6  13       35.63       18.87      7.08 o 
  -1   6  13       46.46       49.14      6.21 o 
   0   6  13        0.66       -2.48      4.11 o 
   1   6  13       35.91       49.80      6.45 o 
  -6   7  13        0.34       12.38      5.90 o 
  -5   7  13        0.17        5.90      6.49 o 
  -4   7  13        2.37        6.49      5.31 o 
  -3   7  13        3.41        3.54      7.67 o 
  -2   7  13        7.31        5.31      7.08 o 
  -1   7  13       11.98       14.22      5.62 o 
   0   7  13        1.73        5.58      5.37 o 
   1   7  13        1.12       -3.48      3.48 o 
  -5   8  13        4.59        2.95      8.26 o 
  -4   8  13        5.12       -1.77      5.31 o 
  -3   8  13        2.03        3.54      7.08 o 
  -2   8  13       14.94       19.46      8.85 o 
  -1   8  13       48.20       40.22      6.37 o 
   0 -17  14       60.95       85.55      7.09 o 
   1 -17  14        1.26        7.40      4.95 o 
   2 -17  14       21.01       28.31      8.26 o 
  -2 -16  14        0.09       -1.18      5.90 o 
  -1 -16  14      119.07      136.39     24.77 o 
   0 -16  14        8.84        2.55      5.20 o 
   1 -16  14        8.81       10.56      7.96 o 
   2 -16  14        0.37        6.49      5.90 o 
   3 -16  14       19.90       27.72      7.08 o 
  -3 -15  14       67.42       90.23      8.85 o 
  -2 -15  14       18.36       21.23      7.67 o 
  -1 -15  14        3.33        3.83      4.17 o 
   0 -15  14       68.64       74.93      6.21 o 
   1 -15  14        7.17        7.13      5.60 o 
   2 -15  14       13.28       15.33      7.08 o 
   3 -15  14       33.72       30.67      7.08 o 
   4 -15  14       10.70       15.33      7.08 o 
  -4 -14  14       58.11       63.69      8.85 o 
  -3 -14  14        2.78        4.13      5.90 o 
  -2 -14  14        0.93        0.59      7.08 o 
  -1 -14  14      123.11      128.26      6.87 o 
   0 -14  14       30.12       16.56      4.36 o 
   1 -14  14        0.47       -3.54      4.59 o 
   2 -14  14        1.64        3.54      5.90 o 
   3 -14  14        7.58        3.54      5.90 o 
   4 -14  14        1.02        9.44      4.72 o 
  -5 -13  14       18.74       12.97      7.67 o 
  -4 -13  14        0.09        3.54      5.90 o 
  -3 -13  14      168.91      158.04     10.03 o 
  -2 -13  14       41.28       46.00      7.67 o 
  -1 -13  14        1.46       -0.59      3.68 o 
   0 -13  14       57.02       60.08      5.62 o 
   1 -13  14        9.29       10.03      6.19 o 
   2 -13  14       87.76       82.56      8.85 o 
   3 -13  14       38.55       41.87      7.08 o 
   4 -13  14       86.81       82.56      8.85 o 
   5 -13  14        0.27        0.59      5.31 o 
  -5 -12  14       50.06       61.92      8.85 o 
  -4 -12  14        0.21        5.31      5.31 o 
  -3 -12  14       19.07       16.51      7.67 o 
  -2 -12  14      154.29      160.99      9.44 o 
  -1 -12  14        1.10       -3.53      3.53 o 
   0 -12  14        0.24       -3.83      4.17 o 
   1 -12  14       21.34       29.22      4.78 o 
   2 -12  14        5.25        8.26      5.90 o 
   3 -12  14        9.70       12.97      5.90 o 
   4 -12  14       16.45       13.56      5.90 o 
   5 -12  14       20.30       18.28      8.26 o 
  -6 -11  14       11.91       21.23      5.31 o 
  -5 -11  14       13.46       11.79      5.90 o 
  -4 -11  14        0.21        5.90      5.90 o 
  -3 -11  14      307.48      309.01     14.74 o 
  -2 -11  14      195.99      228.81     10.61 o 
  -1 -11  14        2.20        1.77      3.94 o 
   0 -11  14       15.94       20.81      4.53 o 
   1 -11  14       95.83      128.10      7.37 o 
   2 -11  14      281.55      307.83     18.28 o 
   3 -11  14       13.40       23.59      5.90 o 
   4 -11  14       83.11      104.97      8.85 o 
   5 -11  14        9.05        9.44      7.67 o 
  -6 -10  14        1.01        1.18      4.72 o 
  -5 -10  14       60.96       66.05      7.67 o 
  -4 -10  14        4.30        4.72      7.08 o 
  -3 -10  14      234.85      244.14     14.15 o 
  -2 -10  14      426.27      467.64     18.87 o 
  -1 -10  14       79.37       67.42      5.37 o 
   0 -10  14        0.79        2.91      4.42 o 
   1 -10  14        0.31       -3.26      3.94 o 
   2 -10  14       69.08       52.48      7.67 o 
   3 -10  14        4.28        1.18      4.72 o 
   4 -10  14        8.00       12.97      5.31 o 
   5 -10  14        0.22        1.18      5.90 o 
  -6  -9  14        9.22        1.77      6.49 o 
  -5  -9  14        9.43       20.64      5.90 o 
  -4  -9  14        7.22       10.61      7.67 o 
  -3  -9  14      132.89      125.02      9.44 o 
  -2  -9  14       94.46       67.82      7.67 o 
  -1  -9  14        5.05        0.21      6.19 o 
   0  -9  14      113.54      124.39      6.45 o 
   1  -9  14       87.30      103.31     10.91 o 
   2  -9  14       88.20      105.56      8.26 o 
   3  -9  14        1.47       -1.77      4.72 o 
   4  -9  14        6.48        7.08      5.31 o 
   5  -9  14        4.24       10.61      6.49 o 
  -7  -8  14        1.71       -2.95      3.54 o 
  -6  -8  14        0.45        2.36      5.31 o 
  -5  -8  14       28.66       22.41      5.90 o 
  -4  -8  14        5.22       11.20      5.90 o 
  -3  -8  14      373.25      412.21     15.92 o 
  -2  -8  14      199.49      206.99     10.61 o 
  -1  -8  14       68.89       50.19      5.20 o 
   0  -8  14      301.25      286.42     10.32 o 
   1  -8  14       29.94       49.29      5.20 o 
   2  -8  14      413.27      380.96     16.51 o 
   3  -8  14        2.95        8.85      5.90 o 
   4  -8  14      113.50      140.35      8.85 o 
   5  -8  14       11.34        6.49      4.72 o 
  -7  -7  14        5.76        4.72      4.72 o 
  -6  -7  14        0.01        0.59      4.72 o 
  -5  -7  14       12.52        8.85      5.90 o 
  -4  -7  14      186.39      178.09     12.97 o 
  -3  -7  14       34.56       25.95      5.90 o 
  -2  -7  14       21.80       25.36      5.90 o 
  -1  -7  14        5.70       -0.56      3.53 o 
   0  -7  14       83.40       76.62      5.42 o 
   1  -7  14        2.52        1.44      4.11 o 
   2  -7  14        0.61       12.97      4.72 o 
   3  -7  14       16.96       18.87      5.90 o 
   4  -7  14        1.22        4.13      4.72 o 
   5  -7  14       14.52       32.43      7.08 o 
  -7  -6  14       37.00       31.84      5.90 o 
  -6  -6  14        2.20       -1.77      5.31 o 
  -5  -6  14      119.59      117.35     11.79 o 
  -4  -6  14       11.99       21.82      7.08 o 
  -3  -6  14      128.21       97.30      8.26 o 
  -2  -6  14       79.71       53.66      8.26 o 
  -1  -6  14      103.81       77.50      5.62 o 
   0  -6  14      282.56      251.62     10.58 o 
   1  -6  14        0.17        4.20      3.53 o 
   2  -6  14      141.80      160.99      9.44 o 
   3  -6  14       14.48       10.03      6.49 o 
   4  -6  14      279.92      245.91     15.92 o 
   5  -6  14        0.11        7.08      4.72 o 
  -7  -5  14       18.75       10.61      5.31 o 
  -6  -5  14        4.27       -1.18      4.72 o 
  -5  -5  14        1.18        2.95      5.31 o 
  -4  -5  14      152.24      180.45     10.61 o 
  -3  -5  14       11.05       -1.77      5.90 o 
  -2  -5  14      928.91      948.85     40.10 o 
  -1  -5  14       74.77       54.30     12.68 o 
   0  -5  14        0.57        1.12      7.37 o 
   1  -5  14        9.29       21.09      4.25 o 
   2  -5  14        5.54       10.03      5.31 o 
   3  -5  14       12.46       12.97      5.31 o 
   4  -5  14        7.64       25.95      5.31 o 
   5  -5  14       15.82       28.90      7.67 o 
  -8  -4  14       11.90       20.05      5.90 o 
  -7  -4  14       13.92        8.26      5.90 o 
  -6  -4  14        9.75       -2.36      5.90 o 
  -5  -4  14       18.29       19.46      5.90 o 
  -4  -4  14       38.07       48.95      6.49 o 
  -3  -4  14      423.66      431.67     20.64 o 
  -2  -4  14       12.32       10.03      7.08 o 
  -1  -4  14        2.60        0.52      3.68 o 
   0  -4  14        4.60        6.22      4.53 o 
   1  -4  14       52.76       43.64      9.44 o 
   2  -4  14       52.37       78.43      7.08 o 
   3  -4  14       64.48       67.82      7.08 o 
   4  -4  14      150.44      160.40      9.44 o 
   5  -4  14       13.00       21.82      7.67 o 
  -8  -3  14        0.82       -1.77      4.72 o 
  -7  -3  14      247.62      228.81     13.56 o 
  -6  -3  14       13.22       31.25      8.26 o 
  -5  -3  14      158.30      181.04     10.61 o 
  -4  -3  14       74.46       74.89      8.26 o 
  -3  -3  14      328.67      373.29     21.23 o 
  -2  -3  14      520.71      536.64     26.54 o 
  -1  -3  14        0.05       -2.65      3.75 o 
   0  -3  14        3.83       10.67      4.67 o 
   1  -3  14      113.67      110.46      6.37 o 
   2  -3  14       39.85       69.59      6.49 o 
   3  -3  14        7.54        2.36      5.90 o 
   4  -3  14        2.97       16.51      4.72 o 
   5  -3  14       55.94       51.89      7.67 o 
  -8  -2  14       36.24       58.38      9.44 o 
  -7  -2  14       15.77       12.97      5.90 o 
  -6  -2  14       47.53       46.00      7.67 o 
  -5  -2  14        6.64        0.59      5.31 o 
  -4  -2  14       54.97       61.92      8.26 o 
  -3  -2  14      160.34      179.27     10.61 o 
  -2  -2  14       53.82       47.18      7.67 o 
  -1  -2  14       62.34       29.46      9.14 o 
   0  -2  14       66.27       60.91      7.08 o 
   1  -2  14        0.78        3.23      5.31 o 
   2  -2  14        2.54        7.67      4.72 o 
   3  -2  14        1.43        1.77      4.72 o 
   4  -2  14       40.07       71.36      7.67 o 
   5  -2  14       12.46       23.00      6.49 o 
  -8  -1  14        4.95       -4.13      6.49 o 
  -7  -1  14      111.59      150.38     10.61 o 
  -6  -1  14       10.09       15.92      6.49 o 
  -5  -1  14      206.78      137.40     12.38 o 
  -4  -1  14       37.10       20.05      5.90 o 
  -3  -1  14       99.73       98.48      8.85 o 
  -2  -1  14        6.58       18.87      7.67 o 
  -1  -1  14       39.90       45.06      8.55 o 
   0  -1  14       10.54        5.15      4.78 o 
   1  -1  14       55.53       75.40      5.62 o 
   2  -1  14      147.44      145.07      8.85 o 
   3  -1  14        1.15        2.36      4.72 o 
   4  -1  14        0.84       -1.18      4.72 o 
  -8   0  14        5.72        3.54      5.90 o 
  -7   0  14        1.90        2.95      5.31 o 
  -6   0  14       66.74       83.15      8.26 o 
  -5   0  14       39.12       36.56      6.49 o 
  -4   0  14      250.93      285.42     11.79 o 
  -3   0  14       18.53       19.46      5.90 o 
  -2   0  14       16.86       21.82      7.67 o 
  -1   0  14      179.50      169.28      7.29 o 
   0   0  14       70.98       90.38     11.79 o 
   1   0  14        5.15        6.02      3.94 o 
   2   0  14       30.96       31.25      5.31 o 
   3   0  14       29.56       37.15      7.08 o 
   4   0  14       19.46       23.59      7.67 o 
  -8   1  14        3.85        3.54      6.49 o 
  -7   1  14        7.22        5.90      5.90 o 
  -6   1  14        1.52       -5.90      5.90 o 
  -5   1  14      199.71      160.40     13.56 o 
  -4   1  14       19.13        7.67      7.08 o 
  -3   1  14        4.76       -4.13      6.49 o 
  -2   1  14        0.97       -1.77      7.08 o 
  -1   1  14       14.94       14.74      5.00 o 
   0   1  14        9.00       19.18     17.69 o 
   1   1  14       15.31       18.82      4.17 o 
   2   1  14       10.33       15.92      5.90 o 
   3   1  14       20.06       21.23      5.90 o 
   4   1  14        2.10       -0.59      4.72 o 
  -7   2  14        6.94       -1.18      7.08 o 
  -6   2  14      101.33       78.43      8.85 o 
  -5   2  14       48.33       43.64      8.85 o 
  -4   2  14       43.92       54.84      8.26 o 
  -3   2  14       19.45       16.51      7.08 o 
  -2   2  14       16.57       17.69      7.08 o 
  -1   2  14        2.10        4.04      4.72 o 
   0   2  14      243.19      257.69     11.24 o 
   1   2  14       39.80       23.00      4.95 o 
   2   2  14       44.15       56.02      7.67 o 
   3   2  14       48.08       73.71      7.67 o 
  -7   3  14        0.03        1.18      5.31 o 
  -6   3  14       22.84       25.36      7.67 o 
  -5   3  14        2.62        5.90      6.49 o 
  -4   3  14        3.85       10.03      5.31 o 
  -3   3  14       96.23       79.61      8.26 o 
  -2   3  14        2.30       10.61      7.08 o 
  -1   3  14       13.90       13.47      5.37 o 
   0   3  14        5.04        4.77      4.46 o 
   1   3  14        0.03        1.53      5.20 o 
   2   3  14        3.82       -2.36      5.90 o 
   3   3  14        1.39        1.77      4.72 o 
  -7   4  14        6.19        4.13      5.31 o 
  -6   4  14        1.69        1.18      5.90 o 
  -5   4  14       32.87       39.51      8.85 o 
  -4   4  14       16.25       31.25      6.49 o 
  -3   4  14       59.80       31.84      8.26 o 
  -2   4  14        1.97       -1.18      5.31 o 
  -1   4  14       11.66       29.29      5.10 o 
   0   4  14      156.24      157.41     12.38 o 
   1   4  14       16.46        2.75      5.53 o 
   2   4  14        1.69       -0.59      4.72 o 
  -6   5  14       37.06       37.15      7.67 o 
  -5   5  14        5.74        8.85      5.31 o 
  -4   5  14       10.84       13.56      6.49 o 
  -3   5  14       91.28      107.33     11.20 o 
  -2   5  14        3.61        2.36      7.08 o 
  -1   5  14       10.17       21.00      7.96 o 
   0   5  14       37.97       34.18      5.79 o 
   1   5  14       47.41       62.52      6.78 o 
  -6   6  14       10.00        8.85      7.08 o 
  -5   6  14        0.05        9.44      5.31 o 
  -4   6  14       15.46       15.92      5.90 o 
  -3   6  14       10.56       10.03      7.67 o 
  -2   6  14       11.27       20.05      6.49 o 
  -1   6  14       12.90       14.30      4.95 o 
   0   6  14       13.63       22.07      5.42 o 
  -5   7  14        0.74       -4.13      4.72 o 
  -4   7  14        0.85        1.77      5.31 o 
  -3   7  14        0.16        3.54      7.67 o 
  -2   7  14       45.14       29.49      9.44 o 
  -1   7  14        9.47       13.65      5.62 o 
  -1 -16  15       57.51       64.94      6.63 o 
   0 -16  15        1.29        8.55      4.11 o 
   1 -16  15        7.90        5.33      5.62 o 
   2 -16  15        3.40        5.31      4.72 o 
  -2 -15  15       72.36       91.41     10.03 o 
  -1 -15  15        2.50        3.03      4.36 o 
   0 -15  15       14.33       18.00      5.20 o 
   1 -15  15       40.56       32.13      5.62 o 
   2 -15  15       14.19       23.59      8.26 o 
   3 -15  15        7.59       17.69      5.90 o 
  -3 -14  15        1.37        0.00      5.90 o 
  -2 -14  15       77.82       65.46      8.85 o 
  -1 -14  15       44.00       43.24      5.62 o 
   0 -14  15        0.39        2.14      3.94 o 
   1 -14  15       32.10       26.43      6.19 o 
   2 -14  15        3.68        1.77      5.90 o 
   3 -14  15        4.16       -5.31      5.90 o 
   4 -14  15        0.17        2.36      4.72 o 
  -4 -13  15       19.83       31.84      7.67 o 
  -3 -13  15        3.30       -1.18      5.31 o 
  -2 -13  15      102.17       94.35      8.85 o 
  -1 -13  15        0.21        2.65      4.59 o 
   0 -13  15      137.43      158.68      7.47 o 
   1 -13  15       33.36       29.91      4.59 o 
   2 -13  15        0.01       -2.95      5.31 o 
   3 -13  15        3.62        8.85      5.90 o 
   4 -13  15        0.04        0.00      4.13 o 
  -5 -12  15       15.90       16.51      7.08 o 
  -4 -12  15       34.25       34.79      7.67 o 
  -3 -12  15        1.33       15.92      7.67 o 
  -2 -12  15       21.74       26.54      8.26 o 
  -1 -12  15       59.71       63.79      6.25 o 
   0 -12  15        8.84       11.97      4.78 o 
   1 -12  15      334.44      316.39     12.30 o 
   2 -12  15       70.83       67.23      7.67 o 
   3 -12  15       14.76        4.72      5.90 o 
   4 -12  15        0.91        3.54      5.90 o 
  -5 -11  15        7.00       -1.77      5.31 o 
  -4 -11  15       87.03      100.25     10.03 o 
  -3 -11  15      115.19      103.20     10.03 o 
  -2 -11  15       15.04       17.10      8.26 o 
  -1 -11  15        2.77        7.61      4.36 o 
   0 -11  15       64.99       77.09      5.62 o 
   1 -11  15       86.90      104.74      7.09 o 
   2 -11  15       16.70       28.31      6.49 o 
   3 -11  15       24.77       47.18      7.08 o 
   4 -11  15        0.86       -3.54      3.54 o 
   5 -11  15       63.59       54.25      8.85 o 
  -6 -10  15        4.38       -5.31      5.31 o 
  -5 -10  15       11.63        8.26      5.31 o 
  -4 -10  15      280.25      294.27     15.92 o 
  -3 -10  15       19.23       21.23      7.08 o 
  -2 -10  15       24.41       15.92      7.08 o 
  -1 -10  15        1.78        1.39      3.53 o 
   0 -10  15       83.91       87.49      5.62 o 
   1 -10  15      336.32      377.75     38.04 o 
   2 -10  15       41.25       58.38      7.67 o 
   3 -10  15        0.41        2.95      5.31 o 
   4 -10  15       23.97       11.79      5.31 o 
   5 -10  15       44.20       35.97      8.85 o 
  -6  -9  15        0.82        0.59      5.31 o 
  -5  -9  15        3.14        5.90      4.72 o 
  -4  -9  15       60.79       59.56      8.26 o 
  -3  -9  15      118.81      110.87      9.44 o 
  -2  -9  15       26.45       28.90      7.67 o 
  -1  -9  15       72.33       83.50     11.20 o 
   0  -9  15      133.93      147.90     19.17 o 
   1  -9  15      209.74      180.13     12.38 o 
   2  -9  15       56.16       69.00      8.85 o 
   3  -9  15        2.71       -3.54      5.90 o 
   4  -9  15       21.80       27.72      6.49 o 
   5  -9  15      103.59      139.17     10.61 o 
  -6  -8  15        6.75       17.69      5.31 o 
  -5  -8  15        0.17        6.49      4.72 o 
  -4  -8  15      295.87      263.60     14.74 o 
  -3  -8  15       55.85       63.69      8.26 o 
  -2  -8  15      102.46       97.89      9.44 o 
  -1  -8  15        8.41       18.41      4.25 o 
   0  -8  15       33.37       51.48      8.85 o 
   1  -8  15       44.08       62.29      5.20 o 
   2  -8  15        1.25        0.59      5.90 o 
   3  -8  15        5.68        0.00      5.31 o 
   4  -8  15        8.86       10.61      5.31 o 
   5  -8  15       12.30       19.46      5.90 o 
  -7  -7  15       41.24       26.54      6.49 o 
  -6  -7  15       11.71       21.23      6.49 o 
  -5  -7  15       25.64       24.77      6.49 o 
  -4  -7  15       42.89       57.79      7.67 o 
  -3  -7  15       22.31       23.59      5.31 o 
  -2  -7  15      109.33       84.33      8.85 o 
  -1  -7  15      328.04      357.70     10.63 o 
   0  -7  15      233.40      248.49      8.96 o 
   1  -7  15       75.69       60.74      5.42 o 
   2  -7  15       19.54       15.33      4.72 o 
   3  -7  15       16.76       31.25      6.49 o 
   4  -7  15       34.71       34.20      6.49 o 
   5  -7  15       54.96       61.33      8.26 o 
  -7  -6  15       21.72       27.72      6.49 o 
  -6  -6  15      110.35      107.92      9.44 o 
  -5  -6  15        0.09       -4.13      4.13 o 
  -4  -6  15      126.09      128.56      9.44 o 
  -3  -6  15        3.70       14.15      6.49 o 
  -2  -6  15        9.96       24.18      7.08 o 
  -1  -6  15      126.15      118.54     16.81 o 
   0  -6  15       32.94       26.76      7.08 o 
   1  -6  15        8.90        5.60      4.42 o 
   2  -6  15       27.72       14.74      5.31 o 
   3  -6  15        2.38        3.54      5.90 o 
   4  -6  15        1.56       -0.59      5.31 o 
   5  -6  15       23.36       27.72      7.08 o 
  -7  -5  15       11.49       12.38      5.31 o 
  -6  -5  15        9.19        1.77      5.31 o 
  -5  -5  15        9.40       12.38      4.72 o 
  -4  -5  15        9.96        2.95      7.67 o 
  -3  -5  15      114.59       64.28      8.26 o 
  -2  -5  15        1.01       -0.59      7.08 o 
  -1  -5  15      522.44      511.56     16.12 o 
   0  -5  15       10.60        9.44      4.59 o 
   1  -5  15        6.74       12.97      4.17 o 
   2  -5  15        1.76        9.44      4.13 o 
   3  -5  15      170.16      169.25     11.20 o 
   4  -5  15        0.41       -0.59      3.54 o 
   5  -5  15       46.79       37.74      8.26 o 
  -7  -4  15       21.57       23.00      7.08 o 
  -6  -4  15      109.60      118.53      9.44 o 
  -5  -4  15        6.11        7.67      5.31 o 
  -4  -4  15       79.36       72.53      8.26 o 
  -3  -4  15      153.39      116.76      9.44 o 
  -2  -4  15        6.28        2.95      7.08 o 
  -1  -4  15       37.56       22.14      6.49 o 
   0  -4  15        5.33       19.49      4.59 o 
   1  -4  15        6.61        8.26      3.94 o 
   2  -4  15       64.08       65.46      7.08 o 
   3  -4  15       19.10       21.23      6.49 o 
   4  -4  15        5.70       18.87      5.31 o 
  -7  -3  15        0.52        0.00      4.72 o 
  -6  -3  15      125.62      126.20     11.20 o 
  -5  -3  15       60.29       51.31      7.67 o 
  -4  -3  15        0.71       -0.59      5.90 o 
  -3  -3  15      268.31      327.88     20.64 o 
  -2  -3  15       16.49       25.36      7.08 o 
  -1  -3  15       72.24       53.57      5.42 o 
   0  -3  15        6.31        6.91      4.36 o 
   1  -3  15        3.72        0.59      3.68 o 
   2  -3  15        2.44       18.87      6.49 o 
   3  -3  15      105.26       95.53      9.44 o 
   4  -3  15        0.20       -2.95      3.54 o 
  -7  -2  15        0.84        0.59      5.31 o 
  -6  -2  15        0.88        2.95      5.31 o 
  -5  -2  15        0.81        1.77      5.31 o 
  -4  -2  15      144.57      110.87      9.44 o 
  -3  -2  15      208.76      181.63     11.79 o 
  -2  -2  15       15.12        0.00      6.49 o 
  -1  -2  15       68.41       62.25      5.42 o 
   0  -2  15        6.86        6.15      5.31 o 
   1  -2  15        2.09       -0.79      3.68 o 
   2  -2  15       37.77       47.18      6.49 o 
   3  -2  15       32.67       41.87      6.49 o 
   4  -2  15       86.63       96.71      8.26 o 
  -7  -1  15        0.43        5.31      5.90 o 
  -6  -1  15      117.25      133.28     11.20 o 
  -5  -1  15       15.96        7.67      6.49 o 
  -4  -1  15      111.51       94.94      9.44 o 
  -3  -1  15       76.65       79.02      9.44 o 
  -2  -1  15       70.20       56.61      8.85 o 
  -1  -1  15        4.19        0.54      4.36 o 
   0  -1  15      113.26      135.60      7.67 o 
   1  -1  15       12.59        6.35      8.55 o 
   2  -1  15        6.49       -1.77      5.31 o 
   3  -1  15       22.31       21.23      6.49 o 
   4  -1  15       10.82        5.31      6.49 o 
  -7   0  15       19.69       15.33      5.90 o 
  -6   0  15       28.42       15.33      8.26 o 
  -5   0  15        2.31        4.13      4.72 o 
  -4   0  15        0.03       -1.77      6.49 o 
  -3   0  15      215.89      176.91     11.79 o 
  -2   0  15       44.44       23.00      7.67 o 
  -1   0  15        1.91       -2.30      4.11 o 
   0   0  15       53.57       60.62      6.04 o 
   1   0  15       94.06      105.38      7.05 o 
   2   0  15        8.34        2.95      5.90 o 
   3   0  15       20.33       21.23      5.90 o 
  -7   1  15        0.31        0.00      5.31 o 
  -6   1  15       15.82       23.00      7.67 o 
  -5   1  15       16.99       14.15      6.49 o 
  -4   1  15        2.64        0.59      5.31 o 
  -3   1  15        0.00        4.72      5.31 o 
  -2   1  15       30.52       41.28      8.85 o 
  -1   1  15       18.99       39.64      6.49 o 
   0   1  15       58.69       70.52      5.66 o 
   1   1  15       62.48       75.12     11.20 o 
   2   1  15       22.82       12.97      6.49 o 
   3   1  15        6.42        6.49      5.90 o 
  -7   2  15        2.31        2.95      5.90 o 
  -6   2  15       10.66        6.49      6.49 o 
  -5   2  15      125.79      133.28     10.61 o 
  -4   2  15        1.06        6.49      6.49 o 
  -3   2  15       71.16       70.77      9.44 o 
  -2   2  15       53.12       58.97      8.85 o 
  -1   2  15        7.05       17.68      4.53 o 
   0   2  15        0.63        0.62      4.67 o 
   1   2  15        9.96        7.27      5.53 o 
   2   2  15        1.22        1.18      5.90 o 
  -7   3  15        0.15        2.36      5.31 o 
  -6   3  15       33.05       34.79      7.08 o 
  -5   3  15       42.13       24.77      9.44 o 
  -4   3  15        4.56       -4.13      5.90 o 
  -3   3  15        1.53        6.49      6.49 o 
  -2   3  15        2.35        9.44      6.49 o 
  -1   3  15       61.34       64.64      6.45 o 
   0   3  15      122.93      123.78     12.38 o 
   1   3  15       38.45       32.22      6.04 o 
   2   3  15        9.44        7.67      6.49 o 
  -6   4  15       35.32       35.97      8.26 o 
  -5   4  15       34.66       26.54      8.26 o 
  -4   4  15        4.01        5.90      7.67 o 
  -3   4  15        6.58        4.72      7.67 o 
  -2   4  15        5.76       18.28      6.49 o 
  -1   4  15        2.97        0.42      4.36 o 
   0   4  15        8.68       -5.48      7.67 o 
   1   4  15        0.25       -4.51      5.01 o 
  -5   5  15       36.27       22.41      8.26 o 
  -4   5  15        6.11        5.31      5.90 o 
  -3   5  15        0.43       -0.59      6.49 o 
  -2   5  15        5.44       14.15      6.49 o 
  -1   5  15       17.13       22.19      5.62 o 
   0   5  15        9.42        7.96      4.95 o 
  -4   6  15        4.21        9.44      7.08 o 
  -3   6  15        9.89       20.64      8.26 o 
  -2   6  15       34.46       38.33      8.85 o 
  -1   6  15       22.69       21.74      6.45 o 
  -2 -15  16       15.26       38.33      8.85 o 
  -1 -15  16        7.26       11.53      5.62 o 
   0 -15  16        0.07        0.85      3.68 o 
   1 -15  16        2.92        8.23     10.91 o 
   2 -15  16       47.04       68.41      9.44 o 
  -3 -14  16        0.00        1.77      5.90 o 
  -2 -14  16       18.05       17.10      7.67 o 
  -1 -14  16        4.42       -0.73      4.36 o 
   0 -14  16       10.34        3.83      5.01 o 
   1 -14  16       28.56       38.51      5.37 o 
   2 -14  16       29.00       38.92      7.67 o 
   3 -14  16        4.40        2.36      6.49 o 
  -4 -13  16        2.51        6.49      6.49 o 
  -3 -13  16      140.82      136.81     11.20 o 
  -2 -13  16        1.96        1.77      7.08 o 
  -1 -13  16       45.41       62.02      6.49 o 
   0 -13  16       21.21       28.65      5.62 o 
   1 -13  16        0.17        0.47      4.72 o 
   2 -13  16       38.94       18.28      7.08 o 
   3 -13  16       27.11       28.31      8.26 o 
  -4 -12  16        0.00        1.18      5.31 o 
  -3 -12  16        2.69        7.08      5.90 o 
  -2 -12  16       24.60        3.54      8.85 o 
  -1 -12  16       15.36       13.48      6.04 o 
   0 -12  16       68.42       66.01      6.04 o 
   1 -12  16        5.89       -1.18      4.17 o 
   2 -12  16        8.23        4.72      5.31 o 
   3 -12  16        0.03        0.00      5.90 o 
   4 -12  16        0.00       -4.72      4.72 o 
  -5 -11  16        0.82       -5.31      5.31 o 
  -4 -11  16        2.80       -5.31      5.31 o 
  -3 -11  16      157.18      161.58     10.61 o 
  -2 -11  16        2.56       14.15      7.67 o 
  -1 -11  16       61.85       54.09      6.25 o 
   0 -11  16       49.45       50.46      5.79 o 
   1 -11  16        5.02       -2.05      4.78 o 
   2 -11  16       13.86        1.18      5.90 o 
   3 -11  16       17.60        8.85      6.49 o 
   4 -11  16        3.49        8.26      5.31 o 
  -5 -10  16       46.49       50.72      8.26 o 
  -4 -10  16        9.98       12.97      7.08 o 
  -3 -10  16        3.03        1.77      6.49 o 
  -2 -10  16        3.71        4.13      6.49 o 
  -1 -10  16       15.60       36.70     11.79 o 
   0 -10  16      189.12      182.81      7.29 o 
   1 -10  16       73.60       91.16     24.47 o 
   2 -10  16        7.83        0.00      6.49 o 
   3 -10  16        5.52       17.10      6.49 o 
   4 -10  16        8.46        1.77      6.49 o 
  -6  -9  16        2.74        1.18      5.31 o 
  -5  -9  16        5.92        6.49      5.31 o 
  -4  -9  16        4.69       -5.31      5.90 o 
  -3  -9  16        0.94        7.08      5.31 o 
  -2  -9  16        0.29        4.72      7.08 o 
  -1  -9  16       27.15       29.20      5.00 o 
   0  -9  16       72.56       63.64      9.44 o 
   1  -9  16        2.16        6.19      4.59 o 
   2  -9  16        1.78        1.77      4.13 o 
   3  -9  16        0.35        1.18      5.31 o 
   4  -9  16        6.21        1.77      5.31 o 
  -6  -8  16        0.24       -0.59      4.72 o 
  -5  -8  16      131.39      145.66     10.03 o 
  -4  -8  16        2.02        0.00      7.08 o 
  -3  -8  16       13.62       19.46      5.90 o 
  -2  -8  16        7.53        9.44      7.67 o 
  -1  -8  16        2.56        8.55      3.34 o 
   0  -8  16      253.39      262.83     17.40 o 
   1  -8  16       91.97      110.02      8.55 o 
   2  -8  16       28.16       19.46      7.67 o 
   3  -8  16       12.60       17.69      7.67 o 
   4  -8  16       76.51       95.53      8.26 o 
  -6  -7  16        5.84       15.33      4.72 o 
  -5  -7  16        3.63        4.13      5.90 o 
  -4  -7  16        7.44       12.97      7.08 o 
  -3  -7  16       13.92        6.49      5.90 o 
  -2  -7  16      137.59      163.94     10.61 o 
  -1  -7  16        7.75       -2.59      3.93 o 
   0  -7  16       13.02       19.58     10.91 o 
   1  -7  16       43.81       45.49      4.95 o 
   2  -7  16       21.99       23.59      5.31 o 
   3  -7  16       25.30       16.51      6.49 o 
   4  -7  16        2.14       -1.18      4.72 o 
  -6  -6  16        1.84        4.13      5.31 o 
  -5  -6  16      110.94      120.30     10.03 o 
  -4  -6  16       12.61        9.44      7.08 o 
  -3  -6  16       80.18       60.74      7.08 o 
  -2  -6  16       27.93       34.20      8.85 o 
  -1  -6  16       84.05       72.45      6.04 o 
   0  -6  16       65.44       77.26      5.84 o 
   1  -6  16       28.81       26.78      6.78 o 
   2  -6  16       80.79       93.17      8.85 o 
   3  -6  16       37.80       67.23      7.67 o 
   4  -6  16       46.99       69.00      8.26 o 
  -7  -5  16        7.60       14.74      5.90 o 
  -6  -5  16       17.92       19.46      6.49 o 
  -5  -5  16        3.91       -0.59      4.72 o 
  -4  -5  16        7.10       23.59      6.49 o 
  -3  -5  16        0.92       -4.72      5.31 o 
  -2  -5  16      552.34      595.61     21.82 o 
  -1  -5  16      171.00      135.15      7.37 o 
   0  -5  16       45.04       53.04      5.62 o 
   1  -5  16       18.01       27.13      5.10 o 
   2  -5  16        3.06       -0.59      4.72 o 
   3  -5  16       34.15       30.08      5.90 o 
   4  -5  16        0.16        1.77      4.72 o 
  -7  -4  16       25.47       27.72      6.49 o 
  -6  -4  16        1.90        0.00      5.31 o 
  -5  -4  16       62.77       43.05      7.67 o 
  -4  -4  16        0.11        0.00      5.31 o 
  -3  -4  16        0.02        2.36      7.08 o 
  -2  -4  16      155.25      109.69     10.03 o 
  -1  -4  16       16.91        7.96      4.59 o 
   0  -4  16       22.24       21.67      4.78 o 
   1  -4  16       24.89       24.37      5.37 o 
   2  -4  16       84.61       99.66      8.26 o 
   3  -4  16       21.01       12.97      6.49 o 
   4  -4  16       14.98       21.23      5.90 o 
  -7  -3  16       12.94       14.74      6.49 o 
  -6  -3  16        1.29       -2.95      5.31 o 
  -5  -3  16        8.05        8.26      5.31 o 
  -4  -3  16        2.83        2.36      5.90 o 
  -3  -3  16       42.07       46.00      7.67 o 
  -2  -3  16      480.56      527.20     25.95 o 
  -1  -3  16        0.86        1.90      4.13 o 
   0  -3  16       18.18       19.69      6.19 o 
   1  -3  16        0.15        3.97      4.78 o 
   2  -3  16       26.99       37.74      6.49 o 
   3  -3  16       32.08       28.31      7.67 o 
  -7  -2  16        3.68        5.31      5.31 o 
  -6  -2  16        0.59       10.03      7.67 o 
  -5  -2  16       73.75      102.61      9.44 o 
  -4  -2  16      104.64      102.61      9.44 o 
  -3  -2  16        3.44       -2.36      5.90 o 
  -2  -2  16       57.75       31.84      8.85 o 
  -1  -2  16       47.03       64.22     17.69 o 
   0  -2  16       45.57       39.70      5.79 o 
   1  -2  16        2.57        2.23      3.94 o 
   2  -2  16        3.38        2.95      4.72 o 
   3  -2  16        0.01        1.77      4.72 o 
  -7  -1  16       23.16       39.51      6.49 o 
  -6  -1  16       14.95       11.20      7.67 o 
  -5  -1  16       19.55        8.26      6.49 o 
  -4  -1  16        0.16        3.54      7.08 o 
  -3  -1  16        7.86       12.97      7.08 o 
  -2  -1  16      193.41      150.38     11.79 o 
  -1  -1  16        1.42       -0.66      3.68 o 
   0  -1  16       19.25       23.35      5.62 o 
   1  -1  16       40.70       38.79      6.19 o 
   2  -1  16       30.82       39.51      6.49 o 
   3  -1  16       19.81       28.90      7.08 o 
  -7   0  16        8.81       11.79      6.49 o 
  -6   0  16       30.33       34.79      7.67 o 
  -5   0  16        4.10        8.26      6.49 o 
  -4   0  16       87.80       70.18      9.44 o 
  -3   0  16       14.41        6.49      6.49 o 
  -2   0  16       54.23       62.51      8.85 o 
  -1   0  16        3.91        7.26      4.36 o 
   0   0  16        2.73        3.49      9.44 o 
   1   0  16       44.56       29.50      5.42 o 
   2   0  16        0.59        3.54      4.72 o 
  -6   1  16        0.17       -5.90      5.90 o 
  -5   1  16        5.10        2.36      5.90 o 
  -4   1  16        0.48        1.18      6.49 o 
  -3   1  16       16.19        6.49      7.08 o 
  -2   1  16       17.06       24.18      8.26 o 
  -1   1  16        2.87       -0.88      4.59 o 
   0   1  16       10.38        9.01      8.26 o 
   1   1  16        0.77        2.62      4.67 o 
   2   1  16       18.24       16.51      7.67 o 
  -6   2  16       12.70        8.85      7.67 o 
  -5   2  16        4.32       -1.77      5.31 o 
  -4   2  16       69.99       79.61      9.44 o 
  -3   2  16       38.79       24.18      7.08 o 
  -2   2  16       31.07       10.61      7.67 o 
  -1   2  16       21.69       28.51      6.04 o 
   0   2  16       30.47       27.58      7.67 o 
   1   2  16        9.16        6.09      5.20 o 
  -6   3  16        9.05        3.54      7.67 o 
  -5   3  16        5.43        7.08      7.67 o 
  -4   3  16        6.92       10.61      7.08 o 
  -3   3  16       32.71       51.89      9.44 o 
  -2   3  16        0.02       -5.31      5.90 o 
  -1   3  16       33.43       37.44      9.44 o 
   0   3  16        8.20        5.64      5.10 o 
  -5   4  16       11.05       11.79      7.08 o 
  -4   4  16       35.23       13.56     10.03 o 
  -3   4  16       15.16       18.28      8.85 o 
  -2   4  16       10.97        5.31      7.67 o 
  -1   4  16        5.02        2.48      5.10 o 
  -3   5  16        5.53       -2.36      6.49 o 
  -2   5  16       13.80        1.77      7.08 o 
  -2 -14  17        0.60        5.31      5.31 o 
  -1 -14  17        1.08       -1.32      4.36 o 
   0 -14  17       18.91       23.91      5.53 o 
   1 -14  17       20.96       23.31      5.62 o 
   2 -14  17        0.07        0.59      5.31 o 
  -3 -13  17        8.63        8.85      7.08 o 
  -2 -13  17       45.67       46.00      8.85 o 
  -1 -13  17        0.53       -4.11      4.11 o 
   0 -13  17       26.05       17.92      5.37 o 
   1 -13  17        1.59        2.30      4.11 o 
   2 -13  17        2.38        4.72      5.90 o 
  -4 -12  17       11.97       25.95      8.26 o 
  -3 -12  17        2.37        2.36      5.90 o 
  -2 -12  17       32.35       33.02      8.26 o 
  -1 -12  17        7.77       20.68      5.42 o 
   0 -12  17        1.45        5.56      4.36 o 
   1 -12  17       80.17       83.78      6.65 o 
   2 -12  17        9.48       15.92      8.26 o 
   3 -12  17        2.39       -3.54      5.31 o 
  -4 -11  17       12.76        4.72      7.08 o 
  -3 -11  17        3.54        1.18      6.49 o 
  -2 -11  17      122.50      157.45     10.61 o 
  -1 -11  17       12.05        3.03      6.19 o 
   0 -11  17        5.27       13.27      5.00 o 
   1 -11  17        0.10       -0.51      4.42 o 
   2 -11  17       36.58       44.82      7.08 o 
   3 -11  17        0.08        2.36      5.31 o 
  -5 -10  17        0.00        4.13      4.13 o 
  -4 -10  17        6.41       -0.59      7.67 o 
  -3 -10  17       15.64        8.85      7.08 o 
  -2 -10  17      207.29      235.89     17.69 o 
  -1 -10  17        0.91        3.26      4.36 o 
   0 -10  17        3.21       -0.29      4.95 o 
   1 -10  17      126.06      129.50      6.87 o 
   2 -10  17        0.30        1.77      5.31 o 
   3 -10  17       41.09       51.31      8.26 o 
  -5  -9  17        3.81       -0.59      4.72 o 
  -4  -9  17       16.19        4.13      7.08 o 
  -3  -9  17       10.69       -0.59      7.08 o 
  -2  -9  17       30.94       35.38      8.26 o 
  -1  -9  17       98.57       94.35      8.55 o 
   0  -9  17       20.48       14.36      4.78 o 
   1  -9  17        0.28        0.00      4.17 o 
   2  -9  17       23.34       24.18      7.67 o 
   3  -9  17       14.18       12.38      5.90 o 
  -5  -8  17        1.18       -1.18      4.72 o 
  -4  -8  17        0.33        3.54      6.49 o 
  -3  -8  17        1.83        5.31      5.31 o 
  -2  -8  17      286.11      328.47     18.87 o 
  -1  -8  17       34.03       34.42     10.03 o 
   0  -8  17       30.86       26.38      5.42 o 
   1  -8  17       60.01       51.03      5.62 o 
   2  -8  17       11.91       19.46      5.90 o 
   3  -8  17       14.31       18.87      5.90 o 
  -6  -7  17        2.56        4.13      5.31 o 
  -5  -7  17       11.39       -1.77      4.72 o 
  -4  -7  17        1.83        7.67      6.49 o 
  -3  -7  17       11.51       15.33      5.90 o 
  -2  -7  17       76.80       57.79      8.26 o 
  -1  -7  17      184.13      152.19     13.56 o 
   0  -7  17        0.14        0.42      4.36 o 
   1  -7  17       46.10       44.51      5.84 o 
   2  -7  17        1.70       -1.18      4.72 o 
   3  -7  17       58.82       67.82      8.85 o 
  -6  -6  17        2.31        1.77      5.90 o 
  -5  -6  17        3.54        7.67      5.90 o 
  -4  -6  17       14.63       24.77      7.67 o 
  -3  -6  17       12.54        9.44      5.31 o 
  -2  -6  17       27.30       37.74      8.26 o 
  -1  -6  17      118.38       99.68      7.09 o 
   0  -6  17       31.16       37.92      5.37 o 
   1  -6  17       21.78       27.59      5.37 o 
   2  -6  17        2.51        0.00      5.31 o 
   3  -6  17        1.56       13.56      5.90 o 
  -6  -5  17       46.38       57.20      8.26 o 
  -5  -5  17        1.99        0.59      5.31 o 
  -4  -5  17       78.20       99.66     10.03 o 
  -3  -5  17        2.46        0.00      5.31 o 
  -2  -5  17      168.06      160.99     12.38 o 
  -1  -5  17      163.27      141.11     12.68 o 
   0  -5  17       14.37       15.21      7.37 o 
   1  -5  17      204.65      196.89     10.03 o 
   2  -5  17       21.87       48.95      7.67 o 
   3  -5  17       22.25       29.49      8.26 o 
  -6  -4  17       11.47       17.69      7.67 o 
  -5  -4  17        3.74        2.95      5.31 o 
  -4  -4  17       13.17        7.08      8.26 o 
  -3  -4  17       62.45       63.10     10.03 o 
  -2  -4  17        9.95       10.03      7.08 o 
  -1  -4  17        5.87       -1.77      4.59 o 
   0  -4  17        7.46       15.33      5.42 o 
   1  -4  17      118.72      121.06     22.41 o 
   2  -4  17       57.09       74.89      7.67 o 
   3  -4  17        6.25        9.44      7.08 o 
  -6  -3  17       39.76       41.28      8.85 o 
  -5  -3  17        0.22        5.31      5.31 o 
  -4  -3  17      102.58      125.61     10.61 o 
  -3  -3  17       77.83       89.05      9.44 o 
  -2  -3  17        5.64        5.31      6.49 o 
  -1  -3  17       87.49       93.08      7.96 o 
   0  -3  17       65.36       55.77      7.09 o 
   1  -3  17       28.06       18.14      4.95 o 
   2  -3  17        2.40       -1.18      5.90 o 
  -6  -2  17       16.88       23.59      6.49 o 
  -5  -2  17        1.48        1.77      4.72 o 
  -4  -2  17       21.10       35.38      7.67 o 
  -3  -2  17      139.75      122.07     10.61 o 
  -2  -2  17       57.89       41.87      9.44 o 
  -1  -2  17       84.70       89.62      7.05 o 
   0  -2  17        3.32        4.44      4.78 o 
   1  -2  17       67.32       72.38      6.52 o 
   2  -2  17       32.23       42.46      7.08 o 
  -6  -1  17       37.16       33.61      9.44 o 
  -5  -1  17        1.09        7.08      5.31 o 
  -4  -1  17       61.18       71.36      9.44 o 
  -3  -1  17       22.12       31.25      7.08 o 
  -2  -1  17        2.96        3.54      7.67 o 
  -1  -1  17       25.08       21.82      5.84 o 
   0  -1  17        0.14        3.20      5.90 o 
   1  -1  17        6.42       13.68      8.26 o 
   2  -1  17        0.09       -0.59      5.31 o 
  -6   0  17       37.59       54.84     10.03 o 
  -5   0  17       17.83        3.54      7.08 o 
  -4   0  17       22.61       30.08      7.08 o 
  -3   0  17      142.68      104.38     10.61 o 
  -2   0  17       23.81       11.79      9.44 o 
  -1   0  17       34.48       38.85      6.45 o 
   0   0  17        5.15       -3.51      6.78 o 
   1   0  17       32.65       40.68      8.26 o 
  -5   1  17        1.34        4.13      6.49 o 
  -4   1  17        8.75        0.59      7.67 o 
  -3   1  17        3.47       13.56      5.90 o 
  -2   1  17        3.34        1.18      6.49 o 
  -1   1  17       20.17       12.74      4.91 o 
   0   1  17       22.17       31.07      5.37 o 
   1   1  17       13.72       14.62      6.78 o 
  -5   2  17       14.53       23.59      7.08 o 
  -4   2  17        0.05       -2.95      4.72 o 
  -3   2  17       48.09       48.36      9.44 o 
  -2   2  17        4.48       -5.31      5.31 o 
  -1   2  17       13.23       11.79      5.31 o 
   0   2  17        7.35       17.80     19.46 o 
  -4   3  17       12.13       10.03      7.67 o 
  -3   3  17        0.87       -1.77      5.90 o 
  -2   3  17       17.00       12.38      7.67 o 
  -2 -13  18        4.80       14.74      7.08 o 
  -1 -13  18       46.26       38.08      5.79 o 
   0 -13  18        5.30        1.30      5.20 o 
   1 -13  18        0.42        1.21      4.78 o 
  -3 -12  18       17.95       14.15      7.67 o 
  -2 -12  18        0.18       -2.36      5.90 o 
  -1 -12  18        0.06       -2.04      4.53 o 
   0 -12  18        8.09        6.78      5.42 o 
   1 -12  18        0.89        4.36      4.78 o 
  -3 -11  18        4.37       -0.59      5.90 o 
  -2 -11  18        8.53       15.92      7.67 o 
  -1 -11  18       97.07       87.53      6.63 o 
   0 -11  18       48.57       50.63      6.67 o 
   1 -11  18        0.24       -2.62      4.78 o 
   2 -11  18       22.40       21.82      7.67 o 
  -4 -10  18        0.03       -3.54      4.13 o 
  -3 -10  18      136.41      132.10     10.03 o 
  -2 -10  18        6.65        9.44      8.26 o 
  -1 -10  18       13.58       17.37      4.53 o 
   0 -10  18       56.55       80.83      6.67 o 
   1 -10  18       13.42       20.64      5.84 o 
   2 -10  18       20.25       38.33      6.49 o 
  -4  -9  18        2.56       -1.77      7.08 o 
  -3  -9  18        0.42        2.36      6.49 o 
  -2  -9  18        1.74        7.08      7.67 o 
  -1  -9  18       17.61       23.36      8.55 o 
   0  -9  18       42.77       44.17      9.14 o 
   1  -9  18        3.13        8.46      4.78 o 
   2  -9  18        5.98        3.54      6.49 o 
  -5  -8  18       13.43        5.31      5.90 o 
  -4  -8  18        0.41        3.54      6.49 o 
  -3  -8  18      106.92      105.56     10.61 o 
  -2  -8  18       12.92       18.28      7.08 o 
  -1  -8  18        1.47        5.10      4.11 o 
   0  -8  18       43.61       52.26      6.04 o 
   1  -8  18        0.00        0.29      4.17 o 
   2  -8  18       83.77       86.10      8.85 o 
  -5  -7  18       10.61       13.56      5.31 o 
  -4  -7  18       12.18        5.90      6.49 o 
  -3  -7  18        3.75       -2.36      6.49 o 
  -2  -7  18      148.10      123.84     11.20 o 
  -1  -7  18        9.44       14.77      5.60 o 
   0  -7  18       35.22       41.83      5.84 o 
   1  -7  18       13.14       23.56      5.23 o 
   2  -7  18        0.74        5.31      4.72 o 
  -5  -6  18        3.46       -1.18      5.31 o 
  -4  -6  18       25.45       29.49      8.85 o 
  -3  -6  18      174.51      191.07     11.79 o 
  -2  -6  18        0.41        0.59      7.67 o 
  -1  -6  18       13.33       11.46      4.25 o 
   0  -6  18        0.00        2.44      4.67 o 
   1  -6  18       27.74       27.83      6.04 o 
   2  -6  18       70.24       48.95      9.44 o 
  -5  -5  18        1.43        4.72      5.31 o 
  -4  -5  18        6.43       -0.59      6.49 o 
  -3  -5  18        2.34       -1.18      5.90 o 
  -2  -5  18      203.68      296.04     17.10 o 
  -1  -5  18        0.42       -1.10      4.25 o 
   0  -5  18      152.20      159.13      8.85 o 
   1  -5  18       12.03       13.00      5.23 o 
   2  -5  18        2.46       -4.72      4.72 o 
  -5  -4  18        0.00        4.13      4.72 o 
  -4  -4  18       24.19       34.20      7.67 o 
  -3  -4  18      121.03      103.79     12.38 o 
  -2  -4  18        5.21        9.44      7.08 o 
  -1  -4  18       23.72       11.64      5.62 o 
   0  -4  18       26.23       19.97      6.04 o 
   1  -4  18        0.71       -3.06      4.02 o 
   2  -4  18       22.00       33.61      6.49 o 
  -5  -3  18       36.44       35.38      7.67 o 
  -4  -3  18        0.23       -6.49      6.49 o 
  -3  -3  18        4.13       13.56      5.90 o 
  -2  -3  18       45.39       63.10      9.44 o 
  -1  -3  18        5.35        5.26      4.67 o 
   0  -3  18      225.32      210.64     14.45 o 
   1  -3  18        7.18        6.13      4.67 o 
  -5  -2  18       19.02       17.10      5.90 o 
  -4  -2  18        0.95        4.13      7.67 o 
  -3  -2  18        6.90        3.54      6.49 o 
  -2  -2  18       42.96       23.59      8.26 o 
  -1  -2  18       56.26       50.32      9.14 o 
   0  -2  18        0.17        1.29      4.53 o 
   1  -2  18       16.63       16.59      6.21 o 
  -5  -1  18       43.29       54.84      8.85 o 
  -4  -1  18        1.18        1.18      7.08 o 
  -3  -1  18        0.91       -5.90      5.90 o 
  -2  -1  18       10.66       -5.31      7.67 o 
  -1  -1  18        0.64        5.34      5.01 o 
   0  -1  18       64.62       74.90      7.05 o 
  -4   0  18       25.49       24.77      7.67 o 
  -3   0  18        1.51        0.00      5.90 o 
  -2   0  18       48.34       46.00      9.44 o 
  -1   0  18       18.60       21.50      5.37 o 
   0   0  18        3.13        1.18      4.25 o 
  -4   1  18        0.11       -3.54      5.90 o 
  -3   1  18        2.76        7.67      6.49 o 
  -2   1  18        1.07       -0.59      7.67 o 
  -1   1  18        1.45       -3.35      4.36 o 
  -2 -11  19       15.15       15.92      8.26 o 
  -1 -11  19        7.33        6.81      4.53 o 
   0 -11  19        8.08       12.69      5.10 o 
  -3 -10  19        0.97       -0.59      5.31 o 
  -2 -10  19       28.06       34.79      8.26 o 
  -1 -10  19        0.83       -4.06      4.72 o 
   0 -10  19        6.18        0.69      4.95 o 
   1 -10  19       59.78       58.60      7.05 o 
  -3  -9  19       13.28       14.74      5.90 o 
  -2  -9  19       14.65       19.46      7.08 o 
  -1  -9  19       12.83       22.35      5.31 o 
   0  -9  19        0.37        5.99      3.94 o 
   1  -9  19        6.41        7.64      5.20 o 
  -4  -8  19        1.17        5.31      5.90 o 
  -3  -8  19        0.09        8.85      5.31 o 
  -2  -8  19        8.19       -0.59      7.67 o 
  -1  -8  19        0.01        0.88      4.17 o 
   0  -8  19       16.76        9.50      6.19 o 
   1  -8  19       29.66       38.60      5.95 o 
  -4  -7  19        1.85        2.95      5.90 o 
  -3  -7  19       12.82       18.28      6.49 o 
  -2  -7  19        4.95       17.10      7.08 o 
  -1  -7  19       61.53       52.64      6.04 o 
   0  -7  19        5.08        5.90      5.00 o 
   1  -7  19       36.11       43.48      6.21 o 
  -4  -6  19        0.73       -3.54      7.08 o 
  -3  -6  19        9.65        0.00      6.49 o 
  -2  -6  19        1.76        8.85      8.85 o 
  -1  -6  19        0.07        3.96      4.25 o 
   0  -6  19        6.50       12.09      8.55 o 
   1  -6  19       28.41       26.62      6.37 o 
  -4  -5  19        8.93       21.82      8.26 o 
  -3  -5  19        1.24        1.77      5.31 o 
  -2  -5  19       20.07       15.33      8.85 o 
  -1  -5  19       58.95       38.46     10.32 o 
   0  -5  19       30.39       39.45      6.21 o 
   1  -5  19       28.68       36.27      6.19 o 
  -4  -4  19       14.17       15.33      7.67 o 
  -3  -4  19       23.58       10.61      7.67 o 
  -2  -4  19        5.65       14.15      7.67 o 
  -1  -4  19       21.23       18.37      5.62 o 
   0  -4  19        5.06        8.17      8.85 o 
  -4  -3  19        0.84        1.18      7.67 o 
  -3  -3  19        3.73        6.49      7.08 o 
  -2  -3  19       15.68       28.90      8.85 o 
  -1  -3  19       24.54       25.82      7.37 o 
   0  -3  19        0.42       -3.64      5.79 o 
  -4  -2  19        6.98        4.13      7.08 o 
  -3  -2  19       18.28       12.38      7.08 o 
  -2  -2  19       23.05       27.13      9.44 o 
  -1  -2  19       40.45       51.10      7.96 o 
  -2  -1  19        2.74        2.36      7.08 o 
                                                 
